# Supplementary material for: Isothiocyanate-Rich Moringa Seed Extract Activates SKN-1/Nrf2 Pathway in Caenorhabditis elegans
Source: Int J Mol Sci. 2024 Oct 10;25(20):10917. doi: 10.3390/ijms252010917 (PMC11507030; doi:10.3390/ijms252010917)
Supplement: Supplementary file 1 [file ijms-25-10917-s001.zip]

Archive with 3 entries (3 files):
- Supp File 1.xlsx
- Supp File 2.xlsx
- Supp Material.pdf
