# Supplementary material for: Isothiocyanate-Rich Moringa Seed Extract Activates SKN-1/Nrf2 Pathway in Caenorhabditis elegans
Source: Int J Mol Sci. 2024 Oct 10;25(20):10917. doi: 10.3390/ijms252010917 (PMC11507030; doi:10.3390/ijms252010917)
Supplement: Supplementary file 1 [file ijms-25-10917-s001.zip › Supp File 1.xlsx]

## Sheet: DEG
ID	log2FoldChange	pvalue	padj	MS-3	MS-2	MS-1	N2-3	N2-2	N2-1	Gene.name
WBGene00000008	1.26851	0.00184236	0.00594852	44.5716	29.8359	35.9601	9.93974	19.7684	16.2333	aat-7
WBGene00000009	1.10232	1.37680554034165e-05	7.14662180371228e-05	104.991	92.5941	75.6083	38.765	46.8199	41.5978	aat-8
WBGene00000016	-2.07073	5.95270954803309e-05	0.000270342	4.9524	8.23058	6.45437	27.8313	29.1324	25.3645	abf-5
WBGene00000017	-2.05999	1.18083291768105e-06	7.31977720532323e-06	10.8953	12.3459	11.9867	71.5661	45.7795	29.4228	abf-6
WBGene00000024	2.72222	2.34894124108789e-19	4.80784676742338e-18	1318.33	1723.28	1165.47	281.295	202.886	153.201	abu-1
WBGene00000027	2.34926	9.21443589440317e-17	1.54739697326693e-15	116.877	122.43	92.2053	24.8494	19.7684	20.2916	abu-4
WBGene00000029	2.84374	1.71398278229591e-22	4.20053690825356e-21	709.183	1082.32	659.268	129.217	124.853	87.2538	abu-6
WBGene00000030	2.59051	4.89852561668194e-17	8.42728888979344e-16	1047.93	1543.23	916.52	220.662	222.655	138.997	abu-7
WBGene00000031	2.30859	5.02823678691073e-14	6.92518949086363e-13	2006.71	2761.36	1690.12	455.24	538.949	309.447	abu-8
WBGene00000033	2.41749	8.90703065755993e-17	1.49918108265855e-15	789.412	1054.54	654.657	172.951	182.077	112.618	abu-10
WBGene00000034	2.28063	1.33611843831722e-84	5.06286109780817e-82	2362.29	2994.9	2017.45	544.698	509.817	462.648	abu-11
WBGene00000038	-1.44123	0.013438	0.0335507	4.9524	3.08647	16.5969	30.8132	15.6066	21.3062	ace-4
WBGene00000082	1.5945	1.42082184048882e-63	2.5297476094872e-61	1901.72	1594.68	1691.04	580.481	624.266	513.377	adt-1
WBGene00000138	1.14443	7.20806073402752e-26	2.23313881608928e-24	679.469	727.378	606.711	306.144	303.809	300.315	amx-2
WBGene00000191	1.4963	0.00839356	0.0223858	34.6668	14.4035	24.8954	14.9096	2.08089	9.13121	arl-7
WBGene00000220	-1.35134	3.01693889814433e-25	9.06185427576766e-24	180.267	151.237	200.085	467.168	446.35	445.4	atf-2
WBGene00000246	-1.03159	9.04656841802339e-08	6.53103019450658e-07	78.2479	63.787	78.3745	148.102	156.066	147.114	bcc-1
WBGene00000251	-1.72983	1.48768045005351e-18	2.89275548564353e-17	4729.54	4171.88	6318.83	16282.3	15700.3	18503.9	bli-1
WBGene00000252	-1.33834	2.58650930940555e-15	3.95687728513408e-14	7397.89	6538.17	8872.91	18101.3	17458.6	22116.8	bli-2
WBGene00000272	-1.18776	0.00891485	0.0235859	7.92383	10.2882	20.2852	28.8252	26.0111	33.4811	bro-1
WBGene00000301	-2.83964	3.30813459525248e-10	3.13583149766781e-09	6.93336	9.25941	7.37642	50.6927	35.3751	82.1809	cav-1
WBGene00000387	-1.05812	4.58713135058283e-14	6.34724972836265e-13	159.467	151.237	138.308	324.036	294.445	315.534	cdc-25.2
WBGene00000399	-2.1478	6.04084017859251e-66	1.23988244665611e-63	142.629	126.545	158.593	663.975	639.872	595.558	cdh-7
WBGene00000402	-2.08436	1.08146465591402e-65	2.13091795801298e-63	306.058	218.11	349.458	1199.73	1287.03	1226.63	cdh-10
WBGene00000447	-1.01229	0.0206249	0.0482346	17.8286	14.4035	10.1426	29.8192	21.8493	33.4811	ceh-24
WBGene00000465	1.29981	2.45495605295902e-51	2.61002450004521e-49	4295.71	4301.51	3440.18	1707.65	1579.39	1601.01	cpg-1
WBGene00000496	1.19563	1.63530764867715e-23	4.28485397733171e-22	784.46	765.444	609.477	345.903	303.809	292.199	chs-1
WBGene00000521	-1.61782	1.12839725725904e-07	8.04023850905211e-07	40.6097	15.4323	33.1939	112.319	87.3972	75.0789	cky-1
WBGene00000526	-1.24807	1.6517385420649e-06	9.9915645413979e-06	35.6573	36.0088	33.1939	82.4998	80.1141	86.2392	clc-5
WBGene00000546	1.17796	1.46492183933881e-22	3.61412603368095e-21	549.716	627.582	503.441	262.409	236.181	243.499	clp-6
WBGene00000557	-1.58374	1.70303460966882e-39	1.04481155957775e-37	248.61	266.465	342.082	809.095	817.788	946.603	cnc-3
WBGene00000558	1.41089	6.19593131164915e-19	1.23400906905055e-17	317.944	333.339	349.458	94.4275	134.217	148.129	cnc-4
WBGene00000596	3.9961	5.01379377778293e-10	4.68059661706103e-09	1204.42	1032.94	626.996	20.8735	99.8825	58.8456	col-7
WBGene00000597	4.36051	8.73863083891003e-22	2.06293109484684e-20	92.1146	98.767	101.426	4.96987	7.2831	2.02916	col-8
WBGene00000601	1.86522	2.60924563826846e-89	1.1684676376464e-86	12313.6	11231.7	9172.58	2755.3	2952.78	3272.02	col-12
WBGene00000602	2.15299	1.95648771356046e-106	1.44564877154983e-103	7125.51	6036.1	5208.68	1235.51	1450.38	1444.76	col-13
WBGene00000608	3.24646	1.88171806201746e-50	1.9446174489856e-48	6695.64	6803.61	4282.94	630.18	636.751	606.718	col-19
WBGene00000609	2.94603	7.32557839724918e-28	2.51177256507073e-26	4121.38	3641	2542.1	373.734	559.758	403.803	col-20
WBGene00000616	1.56201	2.0916247565392e-11	2.25620661694425e-10	6631.26	6226.44	4261.73	1636.08	2290.01	1871.9	col-39
WBGene00000618	-1.39177	3.24748831409447e-33	1.50443204720025e-31	753.755	530.873	768.992	1673.85	2012.22	1707.54	col-41
WBGene00000623	-1.89782	9.42344041391759e-46	7.82357317061091e-44	134.705	116.257	155.827	524.818	510.857	483.954	col-46
WBGene00000624	-2.06816	3.23175311487531e-23	8.29146658535195e-22	37.6382	48.3547	61.7775	194.819	191.441	235.382	col-47
WBGene00000634	1.45095	2.39441351872204e-47	2.08144958703966e-45	1211.36	1192.41	1123.98	396.596	395.368	498.158	col-58
WBGene00000636	1.97213	4.47821751025487e-150	1.32358196733093e-146	16256.7	14599	13551.4	3481.89	3879.81	3956.86	col-60
WBGene00000638	3.62107	3.56036419466587e-21	8.05743676397737e-20	1585.76	1367.31	1006.88	77.53	161.269	83.1955	col-62
WBGene00000641	1.5757	3.82864833152773e-89	1.66411073656814e-86	10619.9	10157.6	8771.49	3033.61	3453.23	3426.23	col-65
WBGene00000646	1.05583	8.75275181054838e-33	3.95560141456526e-31	1833.38	1492.82	1684.59	769.336	816.748	824.853	H17B01.2
WBGene00000650	-2.54151	0.000124079	0.000528123	6.93336	3.08647	0.922053	17.8915	21.8493	23.3353	col-74
WBGene00000656	2.09749	1.38332077225333e-12	1.66607289098287e-11	2136.46	1974.31	1330.52	359.819	555.596	356.117	col-80
WBGene00000657	3.38641	4.88312222219425e-55	5.96386613219724e-53	17382.9	16123.7	11437.1	1276.26	1688.64	1333.16	col-81
WBGene00000658	1.61423	0.00272159	0.00836864	15.8477	26.7494	25.8175	5.96384	6.24266	10.1458	col-83
WBGene00000663	2.94928	2.29237734201022e-295	3.3876752360227e-291	13904.3	12666.9	11095.1	1541.65	1640.78	1694.35	col-88
WBGene00000664	1.10333	4.70048555452253e-19	9.45085381288897e-18	618.059	679.023	535.713	247.5	315.254	290.17	col-89
WBGene00000666	2.58672	1.74713131723325e-51	1.88460632161116e-49	10217.8	9056.73	7447.42	1256.38	1638.7	1553.32	col-91
WBGene00000667	1.86456	4.79897793389832e-91	2.28771922281127e-88	9585.86	9292.33	7282.37	2198.67	2550.13	2434.99	col-92
WBGene00000668	2.27099	6.10268213498907e-38	3.53668378787719e-36	15353.4	14012.6	10374.9	2543.58	3000.64	2689.65	col-93
WBGene00000669	1.65523	3.36308446576849e-80	1.12953777807106e-77	6345.01	5941.45	4936.67	1692.74	1871.76	1903.35	col-94
WBGene00000671	3.13921	6.06066497137252e-27	1.96413392427507e-25	210.972	267.494	130.009	24.8494	13.5258	30.4374	col-96
WBGene00000673	-1.65167	1.97267545196067e-70	4.62733298874203e-68	1050.9	912.566	1256.76	3264.21	3453.23	3408.99	col-98
WBGene00000677	-1.60656	8.51841615566355e-83	3.07036960849746e-80	1388.65	1225.33	1589.62	4306.89	4161.77	4340.37	col-103
WBGene00000680	2.48059	1.93810267689165e-139	3.5801601698881e-136	9779	9090.68	7251.95	1370.69	1638.7	1671.01	col-106
WBGene00000689	1.35104	2.90004534935368e-37	1.62953878983835e-35	1944.31	1623.48	1738.99	570.541	723.108	787.314	col-115
WBGene00000693	4.54788	1.32167567264422e-67	2.81594690307698e-65	436.801	471.201	307.044	10.9337	26.0111	15.2187	col-119
WBGene00000694	1.87817	1.68588687432872e-107	1.31126506467526e-104	20121.6	17058.9	16672.6	4342.67	4900.49	5406.69	col-120
WBGene00000696	2.26583	1.36820424317996e-122	1.34795482038089e-119	17261.1	15687.5	12572.2	2838.79	3227.45	3398.84	col-122
WBGene00000698	2.97934	1.80684730369116e-65	3.51336703341421e-63	23422.9	22597.1	16303.7	2357.71	2838.33	2706.9	col-124
WBGene00000702	-2.10472	3.22370053491036e-50	3.30832267395176e-48	130.743	112.142	162.281	531.776	651.317	565.121	col-128
WBGene00000703	3.01662	3.80762900401659e-55	4.72849927910565e-53	19894.8	18045.6	13395.6	1852.77	2380.53	2110.33	col-129
WBGene00000704	1.00513	2.38077509060944e-33	1.11338905977931e-31	15576.3	14581.5	13506.2	6342.55	7243.56	8168.38	col-130
WBGene00000707	2.31173	2.79926392693254e-137	4.59639136802323e-134	25051.2	23414	18658.7	4076.29	4612.28	4831.43	col-133
WBGene00000710	3.97593	3.55391994782574e-72	8.75330483149479e-70	613.107	553.507	366.977	41.7469	24.9706	30.4374	col-137
WBGene00000712	2.93499	7.70764898952338e-68	1.72581267829055e-65	20814.9	19796.6	14135.1	2278.19	2507.47	2373.1	col-139
WBGene00000713	3.19831	9.57302960312557e-70	2.21047236679671e-67	13772.6	13204.9	9216.84	1284.21	1422.29	1236.77	col-140
WBGene00000716	5.13736	7.13651686795317e-06	3.88447315928589e-05	22.781	14.4035	34.116	0	0	2.02916	col-143
WBGene00000718	2.59391	2.83444581585755e-180	1.39624800889143e-176	5876.51	5398.23	4698.78	783.252	945.762	917.18	col-145
WBGene00000719	1.54117	2.47885308544532e-09	2.14099888350151e-08	3136.85	2879.68	1817.37	757.408	1042.52	891.815	col-146
WBGene00000722	-2.09191	1.30598456688206e-79	4.2888533176407e-77	704.231	490.748	612.243	2780.15	2697.87	2230.05	col-149
WBGene00000723	1.27388	2.31992540848923e-14	3.29652477756287e-13	259.506	256.177	214.838	102.379	110.287	89.283	col-150
WBGene00000725	2.55044	2.44321184586062e-80	8.39669410654145e-78	791.393	819.972	644.515	143.132	124.853	116.677	col-152
WBGene00000728	1.19192	6.45510914630876e-40	4.1117932312134e-38	2601.99	2686.26	2455.43	960.179	1173.62	1256.05	col-155
WBGene00000729	2.5824	4.38416156249508e-154	1.61972848926381e-150	2289.99	2061.76	1835.81	360.813	333.982	337.855	col-156
WBGene00000730	1.19839	1.59098309806034e-52	1.8085806325489e-50	4631.48	4178.05	4169.52	1714.61	1867.59	2073.8	col-157
WBGene00000732	2.21267	2.36526249304485e-36	1.29939959562144e-34	20578.2	19887.1	14175.6	3541.53	4077.5	4168.91	col-159
WBGene00000733	1.46652	1.04552332090993e-19	2.18230842322131e-18	10559.5	9864.35	7452.95	3107.16	3663.4	3316.66	col-160
WBGene00000734	1.9647	2.59421830045475e-95	1.41990214978223e-92	33760.5	30864.7	25562.1	6687.46	7962.51	8455.5	col-161
WBGene00000735	2.22222	1.17683021592166e-132	1.73911969308903e-129	20852.6	18915.9	16163.6	3509.72	4144.08	4333.27	col-162
WBGene00000738	-1.88579	0.000466493	0.00175104	4.9524	8.23058	7.37642	29.8192	15.6066	30.4374	col-165
WBGene00000749	-2.11316	9.36316850598829e-15	1.3713469195391e-13	163.429	130.661	249.876	752.438	850.042	753.832	col-176
WBGene00000751	3.10083	1.10733343878825e-44	8.75089495102287e-43	5930.99	5403.38	3949.15	504.939	708.542	568.164	col-178
WBGene00000752	3.5138	9.5171963473105e-41	6.22323573542277e-39	1436.2	1399.2	946.948	90.4516	137.338	103.487	col-179
WBGene00000754	2.6637	2.95799919074549e-56	3.90297428936043e-54	10031.6	9222.37	7204	1201.71	1473.27	1500.56	col-181
WBGene00000757	2.24016	5.88017039200703e-144	1.44828596755133e-140	7373.13	6761.42	5879.01	1264.34	1482.63	1489.4	col-184
WBGene00000783	-1.54847	1.50342004503628e-31	6.34786897872746e-30	299.125	355.973	313.498	728.583	1097.67	1006.46	cpr-3
WBGene00000853	-1.19703	1.12142696586238e-07	7.99828557022891e-07	55.4668	45.2682	63.6216	118.283	111.327	148.129	cut-6
WBGene00000866	1.01088	9.59625859657074e-11	9.69996645281275e-10	596.269	471.201	383.574	205.753	229.938	284.082	cyb-2.1
WBGene00000870	-1.50953	7.50197126589741e-17	1.2728373291324e-15	66.3621	67.9023	72.8422	199.789	190.401	199.872	cyd-1
WBGene00000882	-1.26818	1.70197602647318e-48	1.62269688511101e-46	1751.17	1470.19	1931.7	4155.81	3953.68	4307.9	cyn-6
WBGene00000928	-1.86465	3.71038059469945e-24	1.01378314179699e-22	2914.98	2249.01	3409.75	10058	9739.58	11429.2	dao-2
WBGene00000932	2.01117	3.63976081849068e-15	5.49983490548622e-14	119.848	205.765	133.698	41.7469	41.6177	30.4374	dao-6
WBGene00000963	-1.30533	4.01131303978549e-23	1.02382010538774e-21	150.553	162.554	187.177	396.596	429.703	411.919	dhp-1
WBGene00000969	-1.14632	5.71651477594957e-24	1.5331879375496e-22	254.553	239.716	272.928	608.312	547.273	543.815	dhs-5
WBGene00000978	-1.70298	0.000657734	0.00238586	8.91431	5.14411	11.9867	20.8735	26.0111	38.554	dhs-15
WBGene00000979	-1.21499	6.78428719533428e-11	6.95754310705412e-10	72.305	70.9888	82.0627	190.843	165.43	167.406	dhs-16
WBGene00000990	-1.39137	1.05231768524207e-18	2.06797217453554e-17	106.972	110.084	124.477	295.21	339.184	262.776	dhs-27
WBGene00000992	-1.04284	2.27246269529581e-18	4.35570087043859e-17	328.839	273.667	318.108	609.306	569.122	719.337	dhs-29
WBGene00001059	-1.18974	1.3986502635603e-30	5.43927726181426e-29	694.326	661.533	846.444	1821.95	1738.58	1467.08	dpf-6
WBGene00001064	-2.06576	2.75860619507251e-15	4.20708796189696e-14	911.241	556.593	1073.27	3529.6	3400.17	3711.33	dpy-2
WBGene00001065	-2.04999	2.46337986981707e-24	6.85571143430447e-23	1092.5	729.435	1121.22	3739.33	3944.32	4506.76	dpy-3
WBGene00001068	-2.07256	1.30757048930424e-59	2.01284132197271e-57	155.505	124.488	175.19	658.011	638.832	622.952	dpy-6
WBGene00001069	-2.05375	3.65050335427034e-23	9.34959073993191e-22	1407.47	995.901	1607.14	5172.64	5368.68	6112.84	dpy-7
WBGene00001070	-1.89264	3.75846498167928e-29	1.35140135034687e-27	1936.39	1563.81	2270.09	6602.97	6995.94	7830.52	dpy-8
WBGene00001071	-2.04757	1.25000557525447e-23	3.3045764563704e-22	832.003	661.533	1073.27	3387.46	3495.89	3731.62	dpy-9
WBGene00001072	-2.08064	6.23730215662373e-21	1.39870791002406e-19	984.536	781.905	1318.54	4199.54	4282.46	4570.68	dpy-10
WBGene00001075	-3.88533	6.96984584838411e-24	1.86257471875986e-22	7.92383	9.25941	6.45437	126.235	80.1141	141.027	dpy-14
WBGene00001076	-1.06677	1.82995722586289e-23	4.77793425508866e-22	636.878	546.305	760.694	1290.18	1308.88	1477.23	dpy-17
WBGene00001078	-1.1255	1.31277909866798e-12	1.58758179379014e-11	122.819	109.055	119.867	279.307	264.272	224.222	dpy-19
WBGene00001156	-1.63105	2.44772253960668e-89	1.13038886532211e-86	916.193	884.788	1076.96	2853.7	3037.05	3030.55	ech-7
WBGene00001158	-2.03191	8.70755203247354e-40	5.4525510142328e-38	79.2383	116.257	106.958	374.728	438.026	424.094	ech-9
WBGene00001159	-1.08437	2.42470594581533e-14	3.43221307157653e-13	195.124	197.534	267.395	404.547	517.1	480.911	eff-1
WBGene00001164	1.14057	2.61605157179494e-05	0.000128268	102.019	68.9311	90.3612	49.6987	31.2133	37.5394	efn-3
WBGene00001210	-1.10595	0.00238872	0.00744283	23.7715	14.4035	19.3631	37.771	43.6986	42.6123	egl-46
WBGene00001240	-1.38736	1.21735715078963e-67	2.64560352564252e-65	1588.73	1358.05	1680.9	3847.67	4155.53	4109.05	elo-2
WBGene00001246	1.07312	7.5512375310331e-11	7.71196877910208e-10	311.011	294.243	247.11	140.15	106.125	158.274	elo-8
WBGene00001253	-1.06935	7.55229014618062e-07	4.79826929407813e-06	53.4859	60.7005	76.5304	150.09	136.298	114.647	elt-6
WBGene00001387	1.54784	5.49774516020838e-43	3.92491197959224e-41	1224.23	959.892	1298.25	385.662	382.883	423.08	far-3
WBGene00001389	-1.41331	9.4579355812222e-17	1.58648549397618e-15	99.0479	104.94	138.308	293.222	262.192	358.147	far-5
WBGene00001391	-1.12192	5.30098675192311e-10	4.93934314123075e-09	82.2098	88.4788	73.7642	183.885	174.794	172.478	far-7
WBGene00001399	-1.79656	3.10598048571321e-131	3.82501496815582e-128	867.66	775.732	823.393	2804.99	2967.34	2799.22	fat-7
WBGene00001400	-1.31513	0.00371378	0.0110183	10.8953	11.3171	12.9087	29.8192	37.4559	20.2916	fax-1
WBGene00001430	-1.65096	5.8148695928478e-65	1.07415178553881e-62	1725.41	1535	2187.11	5565.26	5605.91	5945.43	fkb-5
WBGene00001432	-1.66439	8.82416890949097e-19	1.74103562275644e-17	93.1051	55.5564	108.802	279.307	261.151	279.009	fkb-7
WBGene00001442	-1.04671	0.00992845	0.025895	13.8667	20.5765	21.2072	39.759	53.0626	22.3207	fkh-10
WBGene00001507	2.38031	7.78089803512342e-09	6.4059114854069e-08	50.5144	54.5276	43.3365	8.94577	11.4449	8.11663	fut-4
WBGene00001591	1.22705	5.23445114492617e-24	1.41416305337695e-22	649.754	585.4	730.266	241.536	302.769	296.257	glc-1
WBGene00001606	1.12604	7.49800024498964e-19	1.48333932557506e-17	609.145	599.804	460.104	251.475	254.908	257.703	gln-5
WBGene00001607	1.20129	2.04975394047139e-34	9.99711674332879e-33	1583.78	1553.52	1246.62	622.228	660.681	622.952	gln-6
WBGene00001626	1.7685	9.7854912741956e-05	0.000425699	38.6287	29.8359	38.7262	6.95782	7.2831	17.2478	gly-1
WBGene00001636	-1.32569	5.4924391158014e-30	2.05486747476742e-28	227.81	218.11	257.253	601.354	543.111	619.908	gly-11
WBGene00001647	1.2596	1.27394320309418e-21	2.9694531002091e-20	458.592	480.46	392.794	172.951	181.037	201.901	gna-2
WBGene00001690	-1.0112	1.95157610240127e-20	4.24123406489499e-19	1146.98	878.615	1321.3	2205.63	2150.6	2394.41	grd-1
WBGene00001692	-1.45371	1.88034600007816e-24	5.29290536936286e-23	161.448	139.92	192.709	400.572	503.574	452.502	grd-3
WBGene00001695	2.86944	1.58401894313776e-44	1.22558282417224e-42	2642.6	2387.9	1884.68	314.096	374.559	257.703	grd-6
WBGene00001699	-1.48087	1.08113876708204e-15	1.69788190222511e-14	89.1431	85.3923	144.762	308.132	327.739	258.718	grd-10
WBGene00001701	-1.17938	1.7111127232889e-11	1.8634358013827e-10	83.2003	116.257	123.555	237.56	275.717	219.149	grd-12
WBGene00001702	-2.10578	1.52870250237986e-28	5.39168629598318e-27	47.543	48.3547	60.8555	232.59	227.857	216.105	grd-13
WBGene00001703	1.74291	2.95889215750798e-127	3.36357756181945e-124	5396.13	4993.91	4593.67	1479.03	1519.05	1478.24	grd-14
WBGene00001707	-1.01957	1.01425578708419e-27	3.4536110648687e-26	541.792	478.403	555.076	1072.5	997.785	1125.17	grh-1
WBGene00001710	1.0401	0.0134684	0.0336095	35.6573	48.3547	23.0513	10.9337	17.6875	23.3353	grl-1
WBGene00001713	2.0043	1.53272975456287e-18	2.97643630918923e-17	1286.63	1449.61	975.532	254.457	374.559	296.257	grl-4
WBGene00001721	-1.30848	0.000236331	0.000949047	28.7239	11.3171	22.1293	46.7168	50.9817	56.8164	grl-12
WBGene00001723	-1.0126	0.000817835	0.00289901	33.6763	28.807	27.6616	70.5722	63.467	47.6852	grl-14
WBGene00001724	-1.30749	5.23028877632216e-11	5.40511940814608e-10	1057.83	979.439	1420.88	2658.88	2631.28	3271	grl-15
WBGene00001725	1.13552	9.61522520379455e-44	7.10468990308379e-42	45284.7	39446.1	37729.5	16603.3	18641.6	20495.5	grl-16
WBGene00001736	4.47345	1.08686436481799e-36	6.01561107988024e-35	183.239	232.514	149.373	9.93974	11.4449	4.05832	grl-27
WBGene00001753	2.44464	3.65539968304984e-141	7.71707093087293e-138	2478.18	2071.02	2653.67	450.27	430.743	442.357	gst-5
WBGene00001755	1.19896	1.39560578165303e-51	1.5164898706815e-49	2633.68	2342.63	2793.82	1138.1	1099.75	1147.49	gst-7
WBGene00001779	6.0195	2.82637955498619e-24	7.8217672403719e-23	147.581	116.257	196.397	4.96987	1.04044	1.01458	gst-31
WBGene00001781	3.5741	9.88444761502115e-73	2.47580282804716e-70	436.801	370.376	523.726	30.8132	42.6582	38.554	gst-33
WBGene00001785	3.84459	3.15688986887829e-07	2.12153335526527e-06	42.5906	17.49	27.6616	0.993974	4.16177	1.01458	gst-37
WBGene00001787	1.28687	3.3090500722558e-32	1.44251156247186e-30	699.278	669.764	789.277	280.301	292.364	312.49	gst-39
WBGene00001820	-1.27566	6.46919027621075e-06	3.56323868437728e-05	30.7049	26.7494	35.038	83.4938	78.0332	62.9039	ham-1
WBGene00001828	-5.20609	3.82170582901305e-06	2.18227081689161e-05	0.990479	0	0.922053	23.8554	21.8493	26.3791	hch-1
WBGene00001952	-1.12089	0.00888911	0.0235249	8.91431	17.49	15.6749	30.8132	34.3346	26.3791	hlh-6
WBGene00002013	1.3978	0.0124742	0.0314365	12.8762	36.0088	18.4411	4.96987	11.4449	9.13121	hsp-12.6
WBGene00002016	-1.15703	3.03407035943339e-13	3.90230563722425e-12	159.467	126.545	144.762	263.403	326.699	371.336	hsp-16.2
WBGene00002021	-1.14233	3.22531396992947e-26	1.0206357569083e-24	364.496	354.944	461.948	872.709	897.902	841.086	hsp-17
WBGene00002088	-1.19309	0.0115336	0.0294072	9.90479	14.4035	8.29847	22.8614	24.9706	26.3791	ins-5
WBGene00002092	-1.46991	0.00705439	0.0192272	8.91431	4.11529	9.22053	21.8674	22.8897	17.2478	ins-9
WBGene00002095	1.21674	0.000210266	0.000852485	48.5335	58.6429	48.8688	21.8674	23.9302	21.3062	ins-12
WBGene00002112	-1.18865	0.00289095	0.00884156	10.8953	14.4035	23.0513	33.7951	37.4559	39.5686	ins-29
WBGene00002118	-1.09392	8.00658358662209e-06	4.32777221079376e-05	64.3812	39.0953	47.9467	89.4577	111.327	122.764	ins-35
WBGene00002124	-1.61738	0.00126582	0.00426506	5.94288	11.3171	9.22053	35.7831	27.0515	18.2624	inx-2
WBGene00002125	-1.13282	2.31214190892044e-10	2.22598261433396e-09	82.2098	80.2482	86.673	187.861	191.441	167.406	inx-3
WBGene00002248	-1.30659	4.13994519513671e-26	1.30447995935459e-24	238.706	200.62	274.772	614.276	605.538	549.902	lam-3
WBGene00002282	-1.77985	1.33384952778041e-67	2.81594690307698e-65	255.544	233.543	240.656	851.836	835.476	818.766	let-4
WBGene00002393	-1.53286	1.95952875302088e-21	4.48959936622365e-20	91.1241	88.4788	119.867	288.252	303.809	276.98	lpr-1
WBGene00002827	-2.02273	9.81610679911112e-59	1.48022883956392e-56	163.429	148.15	153.983	682.86	645.075	564.106	let-653
WBGene00002987	-1.39663	0.00470195	0.0135608	4.9524	13.3747	11.0646	24.8494	31.2133	21.3062	lim-4
WBGene00003057	-1.3101	1.71234050967256e-13	2.26139124682226e-12	4447.25	4182.16	5644.81	10770.7	10957.9	13667.4	lon-3
WBGene00003091	-1.19574	5.33501550016345e-48	4.83686251910524e-46	1421.34	1602.91	1786.02	3481.89	3718.54	3821.92	lys-2
WBGene00003099	-1.46546	0.00187632	0.00604363	3.96192	12.3459	18.4411	28.8252	30.1728	37.5394	lys-10
WBGene00003100	-1.56021	0.000695527	0.00250817	73.2955	55.5564	163.203	290.24	285.081	287.126	mab-3
WBGene00003107	-1.35212	3.84917423193699e-49	3.76709250328244e-47	628.954	629.64	786.511	1741.44	1696.96	1787.69	mab-10
WBGene00003231	1.00581	9.29425314187956e-25	2.68787618259679e-23	964.727	979.439	844.6	470.15	485.887	432.211	mex-6
WBGene00003380	-1.14668	0.000587862	0.00215998	19.8096	18.5188	39.6483	57.6505	61.3861	54.7873	mnm-2
WBGene00003424	1.20728	1.59347732668044e-31	6.70894812925458e-30	1062.78	1173.89	972.766	496.987	407.854	483.954	msp-3
WBGene00003425	1.26002	1.21677743132591e-22	3.02210703867803e-21	734.936	663.591	608.555	302.168	220.574	314.52	msp-10
WBGene00003426	1.11211	1.31700291608677e-44	1.0297708515307e-42	2516.81	2631.73	2246.12	1183.82	1085.18	1150.53	msp-19
WBGene00003429	1.07812	3.34454010712774e-46	2.79240755384937e-44	2125.57	2210.94	1994.4	981.052	971.774	1045.02	msp-31
WBGene00003431	1.3345	3.22152362920465e-63	5.53577630144028e-61	2169.15	2138.92	1904.96	802.137	819.869	841.086	msp-33
WBGene00003432	1.08941	1.27417417687366e-44	1.0015822332893e-42	3196.28	3401.29	2972.7	1575.45	1372.34	1548.25	msp-36
WBGene00003434	1.33496	4.01235454659483e-30	1.5087678241623e-28	695.316	730.464	616.853	266.385	239.302	303.359	msp-38
WBGene00003435	1.00909	3.65172048615648e-44	2.73934646418378e-42	3071.48	3125.56	2828.86	1496.92	1413.96	1572.6	msp-40
WBGene00003438	1.33508	1.0192989294901e-49	1.03172599863046e-47	1187.58	1161.54	1073.27	447.288	438.026	470.765	msp-45
WBGene00003442	1.19975	2.09694626033844e-29	7.57669238026442e-28	1125.18	1205.78	948.792	502.951	425.541	498.158	msp-49
WBGene00003443	1.25007	6.73183785854245e-40	4.26966093877855e-38	1571.89	1511.34	1289.95	622.228	569.122	646.287	msp-50
WBGene00003444	1.37047	4.82625425528144e-61	7.58748780686693e-59	1584.77	1692.41	1530.61	606.324	596.174	656.433	msp-51
WBGene00003446	1.09374	6.54136036573032e-48	5.85868021119774e-46	2105.76	2144.07	1927.09	973.101	967.612	952.69	msp-53
WBGene00003448	1.38699	3.35828092944337e-39	2.04233232820223e-37	870.631	837.462	744.097	289.246	324.618	323.651	msp-55
WBGene00003449	1.04148	6.9524758888232e-35	3.5186194755147e-33	1425.3	1434.18	1324.07	682.86	629.468	719.337	msp-56
WBGene00003450	1.18983	3.57440447595697e-42	2.43421886385678e-40	2064.16	2067.93	1802.61	850.842	799.06	950.661	msp-57
WBGene00003452	1.24863	3.19864261741458e-48	2.95434628750954e-46	2802.07	2640.99	2410.25	1155	979.057	1169.81	msp-59
WBGene00003456	1.2097	6.12797868765797e-05	0.000277449	61.4097	61.7294	62.6996	21.8674	30.1728	28.4082	msp-63
WBGene00003457	1.13292	3.06561365934729e-30	1.17671788721648e-28	1287.62	1357.02	1129.51	606.324	506.696	606.718	msp-64
WBGene00003458	1.33516	1.66063773811989e-37	9.40264539997537e-36	901.336	801.453	764.382	311.114	329.82	336.84	msp-65
WBGene00003463	1.19338	7.36827965115877e-51	7.77774547748746e-49	2532.66	2694.49	2283	1056.59	1086.22	1140.39	msp-76
WBGene00003464	1.16155	2.46235360810489e-47	2.12116081205732e-45	2276.12	2299.42	1992.56	982.046	937.439	1015.59	msp-77
WBGene00003465	1.31962	7.07664316055626e-41	4.64793922785335e-39	957.793	977.382	866.73	347.891	381.843	392.642	msp-78
WBGene00003466	1.29729	1.7038813496971e-39	1.04481155957775e-37	918.174	956.805	839.068	383.674	348.548	371.336	msp-79
WBGene00003467	1.13975	1.87089160994024e-65	3.59065405346713e-63	3519.17	3652.32	3366.41	1574.45	1559.62	1647.68	msp-81
WBGene00003468	1.14267	6.67458562999828e-38	3.83801659300057e-36	1709.57	1813.81	1478.05	755.42	738.714	770.066	msp-113
WBGene00003469	1.00579	2.87864023925791e-24	7.95150382350531e-23	935.012	972.238	807.718	447.288	448.431	455.546	msp-142
WBGene00003470	1.26051	1.06575853839852e-48	1.02271296626321e-46	1305.45	1275.74	1222.64	529.788	499.413	558.019	msp-152
WBGene00003473	1.51924	4.76498908605639e-07	3.10754672170085e-06	65.3716	74.0752	64.5437	23.8554	23.9302	23.3353	mtl-1
WBGene00003485	-1.12008	1.48498234959176e-53	1.71445852830211e-51	1092.5	1026.77	1125.83	2397.47	2253.6	2404.55	mua-6
WBGene00003520	2.78008	2.78913972609564e-23	7.20592777486737e-22	122.819	211.938	146.606	29.8192	19.7684	20.2916	nas-1
WBGene00003522	-1.10772	5.41013795857439e-06	3.02008020092877e-05	44.5716	39.0953	64.5437	120.271	99.8825	100.443	nas-3
WBGene00003523	-1.31701	3.06775578261371e-22	7.37159267568543e-21	230.782	205.765	253.565	671.926	571.203	477.867	nas-4
WBGene00003526	1.16198	1.21575400521157e-23	3.22556780772292e-22	591.316	711.945	605.789	310.12	265.313	276.98	nas-7
WBGene00003527	1.60109	1.05021224123526e-29	3.86070559725739e-28	906.289	1087.47	762.538	317.078	356.872	234.368	nas-8
WBGene00003531	1.50376	3.85289105439729e-15	5.79227100731263e-14	174.324	237.658	207.462	81.5059	73.8714	62.9039	nas-12
WBGene00003539	3.3172	2.29647399213486e-26	7.32986882414016e-25	183.239	225.312	109.724	11.9277	22.8897	17.2478	nas-20
WBGene00003540	2.81612	1.80865640266962e-05	9.15353572556563e-05	27.7334	43.2106	14.7528	8.94577	2.08089	1.01458	nas-21
WBGene00003541	2.02206	8.19902447813286e-31	3.28360931538882e-29	322.896	322.022	247.11	73.5541	69.7097	76.0934	nas-22
WBGene00003548	2.20669	2.82995277192486e-43	2.04005083236613e-41	656.688	623.467	458.26	123.253	151.905	101.458	nas-30
WBGene00003553	-1.62228	5.10464351884356e-16	8.10273060380989e-15	632.916	439.307	709.059	1922.35	1700.08	1863.78	nas-37
WBGene00003571	-1.21034	1.69327715174266e-05	8.63764230184778e-05	37.6382	31.8935	30.4277	60.6324	91.559	79.1372	ncx-6
WBGene00003573	-1.83058	1.07266697208132e-07	7.68017079138454e-07	24.762	14.4035	17.519	88.4637	62.4266	50.729	ncx-8
WBGene00003663	-2.53668	1.37060893528072e-11	1.50705794981983e-10	12.8762	15.4323	8.29847	67.5902	52.0221	91.3121	nhr-73
WBGene00003664	-2.33743	1.67899111858533e-12	2.01233826037746e-11	9.90479	14.4035	24.8954	93.4336	78.0332	79.1372	nhr-74
WBGene00003683	-1.55533	0.00927147	0.0243884	2.97144	9.25941	6.45437	18.8855	13.5258	22.3207	nhr-93
WBGene00003703	-1.52798	3.92844828256193e-16	6.31715002390644e-15	56.4573	76.1329	86.673	201.777	227.857	203.93	nhr-113
WBGene00003763	1.55563	5.82272252219428e-21	1.30772330445269e-19	333.792	278.811	287.68	80.5119	115.489	110.589	nlp-25
WBGene00003764	-1.01717	0.000850517	0.00300405	25.7525	34.98	28.5836	73.5541	53.0626	53.7727	nlp-26
WBGene00003784	2.17259	1.93305209089062e-16	3.1670336806188e-15	162.439	137.862	116.179	42.7409	29.1324	20.2916	nos-2
WBGene00003816	1.80669	1.61279264186261e-17	2.89949509263329e-16	1152.92	1613.19	1180.23	411.505	413.056	303.359	asns-1
WBGene00003887	1.06808	4.95175506722829e-43	3.55228331958736e-41	4413.58	3900.27	4068.1	1774.24	2030.94	2101.19	osm-7
WBGene00003888	-1.589	9.94046606352515e-35	4.97966805039914e-33	268.42	239.716	321.796	834.938	704.38	960.807	osm-8
WBGene00003906	1.23389	3.43466292209952e-06	1.97422981963387e-05	99.0479	94.6517	113.412	52.6806	24.9706	52.7581	paf-1
WBGene00003939	-1.05744	0.00227945	0.0071474	25.7525	24.6917	15.6749	49.6987	44.739	42.6123	pax-3
WBGene00003968	-1.74668	3.98693647686768e-41	2.63031014531922e-39	156.496	148.15	192.709	598.372	559.758	514.392	peb-1
WBGene00003987	4.52232	1.3218520888843e-13	1.76302618858593e-12	63.3907	84.3635	39.6483	1.98795	4.16177	2.02916	pes-23
WBGene00003995	1.20089	2.88506636044863e-25	8.68340339607126e-24	1480.77	1308.66	1473.44	767.348	522.302	564.106	pgp-1
WBGene00004000	1.21553	4.09711117088077e-24	1.11504804573252e-22	723.05	862.154	705.37	302.168	384.964	299.301	pgp-6
WBGene00004008	1.30168	3.19550105528544e-17	5.61511469619598e-16	595.278	791.165	508.973	278.313	286.122	203.93	pgp-14
WBGene00004078	1.20179	4.56478204349377e-26	1.43223670995225e-24	1138.06	1024.71	843.678	478.102	410.975	416.992	pos-1
WBGene00004098	2.83832	1.53964289290903e-24	4.37554666757879e-23	767.621	1012.36	636.216	115.301	137.338	85.2247	pqn-2
WBGene00004099	2.70066	2.3314278821244e-12	2.74970800016236e-11	976.613	1531.92	877.794	218.674	196.644	105.516	abu-15
WBGene00004118	1.4647	2.89102197813282e-40	1.86565601715488e-38	1135.09	1197.55	1018.87	417.469	459.876	336.84	pqn-29
WBGene00004119	-1.07653	7.09075140722813e-08	5.17722946126568e-07	85.1812	66.8735	73.7642	175.933	169.592	130.881	pqn-31
WBGene00004123	1.82408	2.41451003105924e-10	2.32000190110491e-09	595.278	718.118	503.441	202.771	195.603	114.647	pqn-36
WBGene00004124	1.02799	1.55481195522294e-10	1.53384586610712e-09	279.315	331.281	249.876	156.054	147.743	117.691	pqn-37
WBGene00004134	-1.26306	3.92142395961904e-40	2.50869278247836e-38	1415.39	1366.28	1861.62	3794	3666.52	3690.03	myrf-1
WBGene00004139	2.49467	3.72618139883652e-92	1.89881064524159e-89	1799.7	2410.53	1679.98	387.65	345.427	311.476	pqn-54
WBGene00004146	2.32422	1.40587093852903e-76	4.07371779011412e-74	1193.53	1407.43	1026.24	274.337	242.423	206.974	pqn-63
WBGene00004153	1.60469	7.19958837850909e-07	4.58997053742914e-06	61.4097	93.6229	55.3232	26.8373	20.8089	21.3062	pqn-71
WBGene00004154	1.62879	5.1646826556408e-23	1.31140344132405e-21	414.02	468.114	331.017	103.373	156.066	132.91	pqn-72
WBGene00004156	1.79202	6.85676524612593e-21	1.53529207283711e-19	7030.42	8329.35	6183.29	2032.68	2453.36	1734.93	pqn-74
WBGene00004174	1.1427	4.69395260018583e-38	2.74178780733384e-36	13950.9	14843.9	12923.5	6325.65	7202.99	5366.11	abu-14
WBGene00004218	1.64356	9.27104769542209e-18	1.69563790647212e-16	270.401	318.935	221.293	95.4215	100.923	62.9039	ptr-3
WBGene00004219	-1.03309	1.19131677565636e-30	4.66983536091504e-29	1784.84	1618.34	2147.46	3725.41	3633.23	4005.56	ptr-4
WBGene00004224	-1.87675	6.11764263240327e-26	1.90329521729801e-24	71.3145	67.9023	101.426	335.963	281.96	268.864	ptr-10
WBGene00004229	-1.07072	3.17076616988956e-10	3.0133493542526e-09	105.981	102.882	153.061	266.385	235.14	260.747	ptr-15
WBGene00004237	1.76616	1.46683061159714e-88	6.19337793662357e-86	3195.29	2810.74	2512.59	822.017	854.204	827.897	ptr-23
WBGene00004239	1.14446	1.67602795694854e-34	8.22868476670614e-33	1311.39	1206.81	1080.65	551.656	539.99	535.698	puf-3
WBGene00004241	1.71993	2.95552192042859e-48	2.7469624490625e-46	1211.36	1138.91	880.56	340.933	329.82	309.447	puf-5
WBGene00004243	1.03149	2.62525942574177e-15	4.01200452881198e-14	433.83	467.086	371.587	206.747	218.493	196.828	puf-7
WBGene00004257	-1.13572	3.9968691652094e-08	3.00436075907755e-07	80.2288	54.5276	67.3099	130.211	158.147	156.245	pxn-2
WBGene00004264	-1.36498	3.58805132050254e-48	3.29342996362649e-46	6861.05	6037.13	8197.97	17005.9	17234.9	20103.9	qua-1
WBGene00004374	1.22058	5.44191074397864e-38	3.16616366041403e-36	2195.89	2102.91	1838.57	998.944	813.626	819.78	rme-2
WBGene00004455	1.07384	0.000612366	0.00223943	57.4478	52.47	52.557	25.8433	22.8897	28.4082	rpl-42
WBGene00004771	1.0445	3.18479762040978e-30	1.21929894389678e-28	1256.92	1133.76	1088.02	554.638	596.174	535.698	sem-2
WBGene00004859	1.27841	2.61797792620917e-49	2.57923185290127e-47	2016.62	1850.85	1693.81	811.083	756.402	724.41	sma-5
WBGene00004904	1.10967	6.93428830539957e-44	5.1494930943314e-42	2180.04	2293.25	1980.57	1048.64	980.097	960.807	snf-5
WBGene00004908	1.75382	6.15412933950743e-52	6.7869942820329e-50	1137.07	1161.54	937.728	368.764	310.052	280.024	snf-9
WBGene00004909	1.06602	6.21498596309258e-09	5.17145622537061e-08	180.267	183.13	153.983	83.4938	84.2759	79.1372	snf-10
WBGene00004965	1.35413	1.41091475861418e-34	6.97341080361218e-33	952.841	1057.63	912.832	437.349	380.802	324.665	spe-11
WBGene00004966	1.166	0.000155676	0.000650435	68.3431	65.8447	55.3232	30.8132	34.3346	19.277	spe-12
WBGene00004972	1.05952	3.28224873669028e-17	5.76069736707944e-16	454.63	472.23	448.118	253.463	196.644	209.003	spe-26
WBGene00004998	-1.17269	8.42581451746594e-25	2.45111588462818e-23	568.535	532.93	663.878	1192.77	1208.99	1580.71	spp-13
WBGene00005004	-1.66828	0.00557513	0.0157201	8.91431	2.05765	9.22053	27.8313	10.4044	26.3791	spp-19
WBGene00005013	1.08144	6.37376074729837e-13	7.98909553210986e-12	272.382	282.926	268.317	120.271	121.732	147.114	jmjd-1.1
WBGene00005291	1.60086	0.00360128	0.010732	19.8096	28.807	19.3631	3.9759	6.24266	12.175	srh-70
WBGene00005703	-1.87841	0.00113377	0.00387215	7.92383	6.17294	7.37642	20.8735	11.4449	46.6706	sru-40
WBGene00005832	-1.59514	4.49287314161014e-07	2.95091907940954e-06	18.8191	21.6053	30.4277	61.6264	90.5185	62.9039	srw-85
WBGene00006039	1.20455	3.91170600916377e-24	1.06655334692661e-22	644.802	675.937	591.036	287.259	233.059	308.432	ssp-10
WBGene00006040	1.13054	1.33005860061168e-06	8.14233885660292e-06	140.648	123.459	98.6596	51.6867	45.7795	67.9768	ssp-11
WBGene00006047	1.64245	1.87449687474939e-06	1.12015021492303e-05	60.4192	56.5853	47.9467	19.8795	15.6066	17.2478	ssp-19
WBGene00006050	1.21082	2.43841758547305e-57	3.49853738622531e-55	4836.51	4969.21	4188.89	2070.45	1917.54	2056.55	ssq-1
WBGene00006051	1.17065	8.61043416311657e-62	1.42971905688243e-59	7028.44	6721.3	6110.44	3059.45	2763.42	2998.08	ssq-2
WBGene00006053	1.20284	9.71594393206832e-66	1.94030026254197e-63	7007.64	7147.23	6190.66	3082.31	2856.02	2898.65	ssq-4
WBGene00006056	1.43258	7.41896202401218e-54	8.70138260244857e-52	1596.65	1593.65	1414.43	584.457	505.655	614.835	sss-1
WBGene00006057	1.02853	0.00203157	0.00646201	44.5716	46.297	56.2452	23.8554	29.1324	19.277	sss-2
WBGene00006060	1.57637	6.75759434945811e-35	3.43174327478666e-33	528.916	520.584	465.637	184.879	171.673	151.172	sth-1
WBGene00006075	-1.31226	0.00212225	0.00671721	7.92383	15.4323	17.519	26.8373	36.4155	38.554	str-7
WBGene00006180	1.83428	1.48448961824415e-06	9.04278135960927e-06	56.4573	46.297	42.4144	10.9337	15.6066	14.2041	str-131
WBGene00006224	1.74198	4.83593600993091e-09	4.07442772832149e-08	75.2764	80.2482	79.2965	20.8735	30.1728	19.277	str-180
WBGene00006366	-2.22257	6.16425179958891e-38	3.55841066774707e-36	1151.93	895.076	1367.4	5386.35	5204.29	5349.88	sym-1
WBGene00006367	-1.10309	7.22949752287838e-33	3.29745414793508e-31	756.726	652.274	841.834	1686.77	1556.5	1595.93	sym-2
WBGene00006388	1.10714	0.00181801	0.00587512	54.4764	37.0376	57.1673	25.8433	29.1324	14.2041	taf-7.1
WBGene00006418	1.2661	0.0143788	0.0355989	24.762	26.7494	14.7528	6.95782	10.4044	10.1458	tag-38
WBGene00006428	1.64547	0.00260999	0.00806744	34.6668	23.6629	14.7528	8.94577	4.16177	10.1458	tkr-3
WBGene00006505	1.62957	3.66300621424665e-15	5.51803321448899e-14	229.791	309.676	210.228	86.4757	100.923	54.7873	lagr-1
WBGene00006522	-1.0061	0.0174454	0.0419132	15.8477	14.4035	15.6749	40.7529	30.1728	21.3062	abcx-1
WBGene00006534	-1.85062	5.15344654650512e-05	0.000238067	4.9524	15.4323	10.1426	41.7469	40.5773	27.3936	tba-8
WBGene00006541	2.24793	1.70602233085036e-18	3.29133133228545e-17	167.391	161.525	110.646	35.7831	31.2133	25.3645	tbh-1
WBGene00006544	-1.39284	3.7811673278797e-05	0.000179846	16.8381	18.5188	34.116	74.5481	54.103	54.7873	tbx-7
WBGene00006591	1.92122	1.98268969811007e-54	2.38212913485127e-52	972.651	1122.45	816.939	260.421	278.839	229.295	toh-1
WBGene00006592	-1.16804	1.954521762224e-29	7.07939279464371e-28	596.269	505.152	699.838	1279.24	1364.02	1409.25	dpy-31
WBGene00006611	1.05448	9.3373576592888e-06	4.9796994402371e-05	113.905	114.199	91.2832	39.759	55.1435	58.8456	tre-5
WBGene00006619	1.8738	1.26460748743618e-06	7.79331503308248e-06	70.324	62.7582	41.4924	24.8494	8.32354	14.2041	try-1
WBGene00006622	1.24892	0.000778724	0.00277769	73.2955	42.1817	39.6483	13.9156	29.1324	22.3207	try-4
WBGene00006625	1.12819	6.12458698824657e-08	4.50742761515477e-07	158.477	141.978	142.918	77.53	49.9413	75.0789	try-7
WBGene00006627	-1.5317	8.43876236675117e-05	0.000371155	15.8477	34.98	13.8308	34.7891	83.2354	67.9768	tsp-1
WBGene00006628	-2.26356	0.000881555	0.00310034	9.90479	25.7206	12.9087	30.8132	119.651	82.1809	tsp-2
WBGene00006642	-1.38543	0.000278425	0.00110133	17.8286	10.2882	20.2852	39.759	46.8199	40.5832	tsp-16
WBGene00006643	-1.02901	0.00466043	0.0134594	14.8572	19.5476	29.5057	49.6987	44.739	36.5249	tsp-17
WBGene00006665	1.27713	0.00471473	0.0135897	30.7049	21.6053	35.9601	13.9156	8.32354	14.2041	twk-10
WBGene00006719	1.37456	1.82534578259186e-05	9.23167692510013e-05	54.4764	72.0176	63.6216	15.9036	28.092	29.4228	ubc-24
WBGene00006926	4.52072	2.32931647564569e-31	9.72390928731413e-30	13116.9	11549.6	6773.4	638.131	362.074	369.307	vit-2
WBGene00006927	3.37352	8.91106726870988e-29	3.17319884571071e-27	230.782	253.09	118.023	15.9036	23.9302	18.2624	vit-3
WBGene00006928	4.62198	4.40276689676948e-10	4.13367783992753e-09	181.258	137.862	54.4011	8.94577	3.12133	3.04374	vit-4
WBGene00006929	6.03352	2.27342810957963e-24	6.36301526578934e-23	2500.96	2476.38	922.975	45.7228	27.0515	17.2478	vit-5
WBGene00006930	4.42183	2.11098333610524e-48	1.98701348668556e-46	19907.6	19125.8	10903.3	903.522	596.174	829.926	vit-6
WBGene00006947	-1.69663	1.25202581689473e-19	2.60231188777361e-18	932.041	854.952	1191.29	3120.08	2824.8	3711.33	wrt-1
WBGene00006948	-2.10367	3.59496213124869e-27	1.1832149304141e-25	523.964	430.048	645.437	2223.52	2053.83	2600.37	wrt-2
WBGene00006954	1.48467	7.82774841859425e-31	3.14343657961918e-29	502.173	453.711	432.443	163.012	174.794	158.274	wrt-8
WBGene00006956	-2.14821	2.11279161936607e-96	1.35751454569529e-93	865.679	682.11	1028.09	3864.57	3823.63	3741.77	wrt-10
WBGene00007060	1.14294	1.9521200986668e-11	2.10880342237559e-10	284.268	346.713	278.46	176.927	115.489	118.706	wht-6
WBGene00007097	-1.59358	1.94396193503651e-08	1.51772995395081e-07	25.7525	25.7206	29.5057	91.4456	84.2759	68.9914	B0024.4
WBGene00007141	-1.1527	8.31176992294136e-05	0.000366333	25.7525	30.8647	35.038	64.6083	58.2648	81.1663	pitr-4
WBGene00007142	-1.01372	7.35142835095475e-35	3.7078296303894e-33	953.832	866.269	1051.14	1957.13	1869.68	1974.37	ttr-18
WBGene00007149	2.89347	4.00216243038491e-35	2.05360959709126e-33	222.858	220.168	176.112	32.8011	24.9706	25.3645	B0334.13
WBGene00007156	1.06817	6.49021631817216e-14	8.87256399166958e-13	328.839	385.809	302.433	159.036	158.147	167.406	B0379.2
WBGene00007159	1.12897	4.50741085740113e-26	1.41724505639732e-24	835.965	947.546	957.091	480.089	387.045	385.54	B0379.7
WBGene00007170	-1.1959	3.87390395935054e-32	1.67884318801414e-30	571.507	609.063	729.344	1461.14	1321.36	1595.93	B0393.5
WBGene00007174	-1.15343	1.81628615185505e-17	3.24952503052226e-16	275.353	215.024	336.549	657.017	561.839	623.966	mboa-1
WBGene00007196	1.5845	2.87707193993466e-14	4.05700087102619e-13	154.515	165.64	169.658	67.5902	47.8604	47.6852	B0513.4
WBGene00007225	1.49487	8.12512142993988e-05	0.000358748	49.524	57.6141	41.4924	21.8674	8.32354	22.3207	C01G6.3
WBGene00007243	2.86277	7.05657899625841e-07	4.50073907668135e-06	26.7429	41.1529	28.5836	0.993974	6.24266	6.08748	nspb-7
WBGene00007246	3.82852	0.00336084	0.0101092	23.7715	33.9512	27.6616	5.96384	0	0	nspb-10
WBGene00007249	1.11547	1.59411309407635e-07	1.11279184243081e-06	137.677	128.603	136.464	53.6746	55.1435	77.108	C01G12.9
WBGene00007250	4.24643	3.54711561100815e-08	2.68129281327256e-07	33.6763	34.98	27.6616	3.9759	1.04044	0	nspb-8
WBGene00007251	6.88628	1.05779951475465e-07	7.58106752135993e-07	23.7715	29.8359	12.9087	0	0	0	nspb-9
WBGene00007262	2.98595	6.71271971833389e-27	2.17069085333782e-25	138.667	147.122	132.776	19.8795	16.6471	16.2333	jud-4
WBGene00007264	-1.11216	2.71726096797104e-27	9.00351627459103e-26	328.839	318.935	345.77	718.643	671.086	758.905	C02F4.4
WBGene00007278	1.08829	1.09063546400379e-14	1.58948825316056e-13	342.706	355.973	301.511	167.982	143.581	158.274	lab-1
WBGene00007282	2.35355	0.00017462	0.000722638	25.7525	34.98	11.9867	6.95782	2.08089	5.0729	clec-223
WBGene00007285	1.1399	7.61618066598016e-11	7.77292250565295e-10	289.22	283.955	231.435	135.18	140.46	89.283	C04A11.1
WBGene00007290	3.15346	2.99966425697472e-05	0.000145819	22.781	25.7206	14.7528	4.96987	2.08089	0	C04B4.2
WBGene00007295	1.05079	0.00401747	0.0117938	91.1241	76.1329	28.5836	37.771	24.9706	31.452	C04C11.1
WBGene00007301	1.06365	8.43472834595426e-39	5.06700876002082e-37	1691.74	1717.11	1570.26	791.203	742.876	847.174	C04F12.7
WBGene00007308	1.06925	6.9043335741859e-52	7.55794381920883e-50	5085.12	5002.14	4415.71	2331.86	2231.75	2346.72	C04G2.9
WBGene00007315	3.42737	2.50444983975782e-05	0.000123287	33.6763	22.6341	9.22053	2.98192	0	3.04374	C04H5.7
WBGene00007320	1.17101	7.73075197828755e-23	1.94625302785577e-21	464.535	474.287	457.338	194.819	211.21	214.076	C05B5.2
WBGene00007321	-1.36447	0.00668414	0.0183705	6.93336	7.20176	12.9087	22.8614	21.8493	25.3645	C05B5.4
WBGene00007332	1.16731	3.250377969737e-20	6.98169849371707e-19	620.04	667.706	496.986	286.265	252.828	254.659	C05C10.5
WBGene00007337	1.05346	8.01113714360379e-17	1.35611208142241e-15	420.954	391.982	449.04	200.783	188.32	219.149	C05C12.5
WBGene00007341	1.16645	0.0159406	0.0387707	20.8001	36.0088	23.0513	16.8976	12.4853	6.08748	C05D12.4
WBGene00007344	2.35276	1.19691368782748e-99	8.03999567214293e-97	1213.34	1207.84	995.817	211.716	222.655	234.368	C05E7.2
WBGene00007356	2.47608	1.18350554974341e-11	1.30814098834017e-10	69.3336	85.3923	60.8555	9.93974	19.7684	9.13121	C06A1.6
WBGene00007375	-1.51655	2.62386195148549e-13	3.41333027456449e-12	50.5144	47.3259	69.154	158.042	158.147	163.347	C06C3.4
WBGene00007398	1.43195	4.10354017278128e-09	3.4771855890689e-08	108.953	137.862	101.426	51.6867	40.5773	36.5249	C07A4.3
WBGene00007404	-1.10426	1.76065468202223e-05	8.9381500827635e-05	55.4668	40.1241	47.9467	85.4818	87.3972	135.954	best-5
WBGene00007407	-2.32011	0.000639705	0.00232789	3.96192	1.02882	6.45437	20.8735	26.0111	11.1604	C07B5.2
WBGene00007458	1.43486	2.30611220316531e-44	1.75668691434932e-42	2549.49	2523.7	1923.4	860.782	931.196	795.43	ule-4
WBGene00007479	-1.43382	9.27570477957011e-28	3.1657359176094e-26	290.21	229.427	354.99	869.727	778.251	719.337	C09F9.2
WBGene00007482	-1.70079	7.69224380290888e-06	4.16548108902116e-05	29.7144	11.3171	13.8308	80.5119	49.9413	47.6852	C09F12.2
WBGene00007502	-1.10156	0.0183489	0.0436933	5.94288	13.3747	19.3631	22.8614	29.1324	31.452	glb-4
WBGene00007507	1.81016	1.07915812626323e-06	6.73755757917958e-06	73.2955	98.767	38.7262	15.9036	16.6471	27.3936	C10C5.3
WBGene00007508	1.82833	1.19123726101124e-24	3.431599267685e-23	509.106	622.438	357.756	168.976	129.015	120.735	C10C5.4
WBGene00007517	1.8396	0.00113109	0.0038648	37.6382	29.8359	12.9087	7.95179	11.4449	3.04374	gpx-3
WBGene00007530	-1.96707	2.66762174088153e-65	4.99014102363889e-63	272.382	228.399	335.627	1060.57	1070.62	1146.47	C11H1.5
WBGene00007537	1.37795	0.00174966	0.00567774	31.6953	36.0088	30.4277	6.95782	18.728	12.175	fipr-8
WBGene00007560	-1.67323	9.09526321719215e-42	6.02734528357245e-40	339.734	338.483	452.728	1146.05	1060.21	1405.19	C14A4.9
WBGene00007584	1.02193	2.58418235685342e-20	5.58319398678068e-19	653.716	730.464	634.372	362.801	296.526	333.797	C14C10.1
WBGene00007601	1.21146	9.55412929708966e-40	5.95742290094477e-38	2767.4	2836.46	2384.43	1217.62	998.825	1231.7	C15C6.2
WBGene00007613	1.00548	1.33509997077507e-05	6.95321748294499e-05	113.905	106.998	89.4391	52.6806	52.0221	49.7144	C15H11.1
WBGene00007631	1.26391	2.53291163480735e-06	1.48714215888689e-05	82.2098	128.603	82.0627	47.7108	34.3346	39.5686	wht-3
WBGene00007632	2.44543	2.62925917497741e-05	0.000128873	23.7715	26.7494	26.7395	7.95179	3.12133	3.04374	C16C10.13
WBGene00007643	1.12566	1.1162156806446e-14	1.62516604222324e-13	498.211	470.172	362.367	186.867	236.181	186.683	2024-03-03
WBGene00007648	1.2494	0.00721578	0.0195984	26.7429	26.7494	23.9734	8.94577	13.5258	10.1458	folr-1
WBGene00007649	1.51676	2.62466697904022e-18	4.96636730041695e-17	289.22	278.811	212.072	89.4577	92.5994	90.2976	C17G1.2
WBGene00007693	1.04512	0.0131673	0.0329639	45.562	21.6053	31.3498	13.9156	16.6471	17.2478	C23H4.4
WBGene00007709	1.36951	1.19701186510964e-47	1.05294293705895e-45	1819.51	1669.78	1444.86	658.011	602.416	648.316	clec-87
WBGene00007740	1.09944	4.16034608742535e-05	0.000196301	73.2955	84.3635	85.7509	40.7529	28.092	44.6415	C26C6.6
WBGene00007751	1.61561	9.87109567441565e-09	8.01248841127288e-08	98.0575	89.5076	70.9981	31.8072	27.0515	25.3645	C26G2.2
WBGene00007792	1.47309	1.42129383294638e-08	1.12742245106182e-07	115.886	98.767	114.335	47.7108	23.9302	46.6706	C28D4.4
WBGene00007793	1.06942	2.64149732397405e-13	3.43324955617313e-12	380.344	421.817	404.781	240.542	174.794	159.289	C28D4.5
WBGene00007794	1.40341	2.6499931884087e-13	3.44126531971034e-12	222.858	279.84	185.333	96.4155	71.7906	91.3121	C28D4.7
WBGene00007795	1.004	0.0054596	0.0154474	39.6192	38.0664	40.5703	16.8976	21.8493	20.2916	C28D4.8
WBGene00007806	1.09333	2.39140299872317e-07	1.62782835168729e-06	163.429	116.257	185.333	75.542	67.6288	75.0789	clec-230
WBGene00007823	1.68137	2.04262045207886e-76	5.80497020015796e-74	1519.4	1383.77	1322.22	416.475	450.512	450.473	C30H6.5
WBGene00007833	-2.0323	3.40489674410903e-07	2.27887518498384e-06	57.4478	116.257	64.5437	238.554	429.703	305.388	oac-6
WBGene00007875	1.31479	9.30152086974534e-69	2.11473654481687e-66	1729.38	1769.58	1765.73	701.746	705.42	709.191	dod-24
WBGene00007891	-1.47448	1.55146836777343e-13	2.05076918953093e-12	60.4192	55.5564	79.2965	174.939	164.39	204.945	C33B4.2
WBGene00007895	-2.10771	0.0025012	0.00776365	2.97144	1.02882	7.37642	12.9217	20.8089	16.2333	C33D3.4
WBGene00007903	1.63404	7.34028707188896e-57	1.01378282568575e-54	1523.36	1252.08	1244.77	393.614	443.229	458.59	lgc-21
WBGene00007911	1.17514	5.23744927656526e-08	3.88354367331066e-07	128.762	140.949	116.179	59.6384	62.4266	48.6998	C34B7.1
WBGene00007925	-1.2062	1.21096191057459e-27	4.09510185685843e-26	337.753	291.157	394.639	787.227	804.262	774.124	C34C12.6
WBGene00007935	1.89982	7.97338050264229e-29	2.85304157549752e-27	419.963	546.305	355.912	141.144	99.8825	112.618	C34E11.2
WBGene00007938	-1.45676	6.96730632105272e-09	5.774697297393e-08	724.04	597.746	928.507	2458.1	2107.94	1612.17	C34F6.1
WBGene00007977	1.24639	8.64671333554265e-26	2.66766450256053e-24	869.641	762.358	659.268	354.849	301.728	308.432	gska-3
WBGene00007992	-1.62246	0.0190982	0.0451935	7.92383	3.08647	4.61026	6.95782	29.1324	12.175	fipr-24
WBGene00007994	-1.80123	4.57380192741485e-10	4.28066148722842e-09	26.7429	18.5188	36.8821	105.361	76.9928	105.516	C37E2.2
WBGene00007999	1.1357	4.57335623060175e-55	5.63208819798606e-53	6861.05	5833.43	6022.85	2755.3	2793.59	2969.67	tag-297
WBGene00008027	-1.67129	1.19311532525667e-07	8.48501360762419e-07	29.7144	18.5188	19.3631	70.5722	59.3052	85.2247	scl-5
WBGene00008036	1.39648	2.06727240270021e-10	1.99804784611535e-09	141.639	145.064	125.399	59.6384	56.1839	40.5832	C40C9.3
WBGene00008047	1.96351	3.28149338193597e-37	1.8299588376698e-35	558.63	583.343	397.405	127.229	136.298	130.881	lact-7
WBGene00008063	1.03481	2.421903170126e-19	4.95032988217455e-18	612.116	717.09	587.348	322.048	329.82	283.068	C41G7.6
WBGene00008161	-1.44654	0.00912001	0.0240499	14.8572	6.17294	3.68821	18.8855	19.7684	28.4082	C47F8.5
WBGene00008175	1.52461	0.0167096	0.0404083	9.90479	11.3171	48.8688	4.96987	12.4853	7.10206	C48B4.12
WBGene00008180	-1.16129	0.000136714	0.000576752	32.6858	23.6629	27.6616	66.5963	70.7501	50.729	C48D5.3
WBGene00008210	-1.01798	0.00249162	0.00773879	30.7049	20.5765	23.9734	40.7529	46.8199	64.9331	C49F5.6
WBGene00008216	-1.5161	0.00126998	0.00427511	8.91431	10.2882	9.22053	29.8192	26.0111	25.3645	mec-19
WBGene00008233	1.53763	4.21212624494611e-24	1.14424267734951e-22	450.668	467.086	343.004	154.066	155.026	124.793	C50F4.8
WBGene00008290	-1.14552	0.00196037	0.00627064	18.8191	22.6341	16.5969	46.7168	50.9817	30.4374	bgnt-1.8
WBGene00008292	-2.44429	4.56921821744449e-12	5.22630857719773e-11	11.8858	9.25941	18.4411	83.4938	70.7501	62.9039	C54C8.4
WBGene00008299	1.0572	8.28550860036327e-10	7.56289352045512e-09	198.096	200.62	201.008	107.349	82.195	98.4142	C54D10.4
WBGene00008304	1.40953	3.35307562221341e-08	2.54111546384973e-07	105.981	113.171	86.673	29.8192	44.739	40.5832	C54D10.10
WBGene00008377	3.30351	1.87543537617441e-23	4.87943380089885e-22	694.326	800.424	390.95	64.6083	61.3861	64.9331	D1054.10
WBGene00008378	4.30758	1.34527420445598e-22	3.33006066891967e-21	852.803	951.661	402.937	42.7409	27.0515	41.5978	ule-3
WBGene00008393	2.81603	1.11671560567198e-35	5.91499040165608e-34	356.573	387.866	222.215	54.6686	49.9413	32.4665	D1086.6
WBGene00008394	2.7324	1.44654641562701e-08	1.14622321341211e-07	369.449	396.097	205.618	37.771	76.9928	31.452	D1086.7
WBGene00008427	-1.18788	0.0118092	0.0300167	8.91431	15.4323	11.9867	16.8976	37.4559	28.4082	atg-10
WBGene00008433	1.42429	2.89946132318849e-08	2.21095146718677e-07	132.724	134.776	84.8289	49.6987	47.8604	33.4811	2024-03-02
WBGene00008449	1.42644	1.77931612769831e-42	1.24619591161733e-40	2422.71	2686.26	2209.24	932.348	1042.52	747.745	E01G6.1
WBGene00008464	2.16467	7.01749974847998e-05	0.000314542	28.7239	24.6917	23.9734	5.96384	4.16177	7.10206	E02H4.6
WBGene00008487	1.13055	4.31451569674834e-08	3.22508411565741e-07	167.391	136.833	125.399	63.6143	65.5479	66.9622	F01D4.3
WBGene00008490	-1.21975	0.00583358	0.0163367	9.90479	9.25941	20.2852	27.8313	35.3751	29.4228	F01D4.8
WBGene00008492	-1.38659	4.44703853079293e-20	9.46950077925907e-19	132.724	103.911	146.606	313.102	349.589	341.913	F01D5.1
WBGene00008509	-1.25127	9.76818882935722e-09	7.94028022663592e-08	66.3621	53.4988	107.88	188.855	192.482	163.347	F01G10.6
WBGene00008511	-1.80807	1.08164963773562e-52	1.23911770127574e-50	168.381	163.583	189.021	593.403	598.255	635.127	F01G10.9
WBGene00008519	-1.58057	1.01116509200574e-35	5.41412961219594e-34	225.829	170.785	215.76	576.505	581.608	675.71	cyp-13B1
WBGene00008521	1.66089	6.93017499507602e-12	7.80595473149645e-11	918.174	937.258	592.88	254.457	295.486	224.222	F02D8.4
WBGene00008535	3.87692	9.99617128056977e-07	6.26477604683037e-06	23.7715	28.807	22.1293	0.993974	1.04044	3.04374	F02H6.2
WBGene00008537	4.45131	5.24151735884227e-06	2.93405846700648e-05	26.7429	23.6629	16.5969	0	3.12133	0	F02H6.4
WBGene00008541	1.14254	1.08341711653494e-34	5.39082092530414e-33	1411.43	1321.01	1221.72	621.234	535.828	633.098	F07A5.2
WBGene00008559	1.76216	1.04274939599856e-67	2.29996277224877e-65	1167.78	1201.67	1128.59	336.957	393.287	301.33	F07H5.8
WBGene00008563	-1.47747	2.82510496075807e-13	3.65581445797572e-12	52.4954	57.6141	63.6216	161.024	145.662	177.551	F07H5.13
WBGene00008565	-1.01151	3.51795352016671e-25	1.05239508342153e-23	1968.08	1770.6	2315.27	4624.96	3692.53	3890.91	acox-1.2
WBGene00008575	-1.56155	0.00446289	0.0129522	6.93336	4.11529	11.0646	27.8313	16.6471	21.3062	scl-24
WBGene00008577	-1.48732	3.85599072632217e-06	2.19845026827118e-05	14.8572	25.7206	28.5836	60.6324	74.9119	58.8456	F08G2.5
WBGene00008583	-1.53744	6.4946002749023e-48	5.85226846722599e-46	322.896	308.647	375.275	1067.53	917.671	940.515	ugt-65
WBGene00008590	1.55624	1.76543002762505e-27	5.91599205175577e-26	426.897	478.403	359.601	144.126	139.419	146.099	F08H9.2
WBGene00008605	-1.35368	2.11593649501442e-16	3.46282497489736e-15	2529.68	2216.08	3155.26	6557.25	6299.88	7337.44	mlt-9
WBGene00008640	-2.35484	1.38668687071235e-30	5.40698115445571e-29	40.6097	44.2394	44.2585	233.584	240.342	186.683	F10B5.3
WBGene00008660	1.15038	1.9222461252293e-15	2.9652352023631e-14	304.077	290.128	295.979	140.15	120.691	140.012	clec-153
WBGene00008678	8.76246	5.74574996043822e-56	7.44830639608386e-54	998.403	920.796	1167.32	4.96987	2.08089	0	stdh-2
WBGene00008712	-1.8907	2.30114745714423e-35	1.20163806083666e-33	110.934	103.911	150.295	427.409	419.298	511.348	F11E6.9
WBGene00008731	1.27192	9.87328555753682e-09	8.01248841127288e-08	144.61	135.805	119.867	60.6324	63.467	41.5978	F13B12.3
WBGene00008754	1.10709	1.05579950364351e-09	9.5370446606625e-09	181.258	235.6	193.631	109.337	89.4781	84.2101	F13E9.5
WBGene00008762	-1.75332	1.60312924896254e-25	4.87470041999351e-24	84.1907	73.0464	104.192	309.126	265.313	309.447	ztf-2
WBGene00008763	-1.29216	6.44142555642829e-06	3.5519174206305e-05	23.7715	30.8647	38.7262	87.4697	66.5883	75.0789	F13G3.3
WBGene00008801	1.40511	7.95424124713938e-09	6.54497645602594e-08	108.953	109.055	109.724	52.6806	35.3751	35.5103	acp-3
WBGene00008807	-1.5375	6.88057567514462e-15	1.01175270972425e-13	62.4002	52.47	64.5437	191.837	161.269	168.42	F14F3.4
WBGene00008825	2.47125	4.46395902353741e-24	1.2104291091713e-22	234.744	258.235	163.203	28.8252	57.2244	32.4665	F14H3.6
WBGene00008858	-1.67238	0.0102186	0.0265443	2.97144	5.14411	6.45437	20.8735	13.5258	12.175	pals-1
WBGene00008875	-1.23473	6.48032542083238e-18	1.2000783091361e-16	147.581	143.006	187.177	398.584	339.184	388.584	F15H10.8
WBGene00008891	-1.02739	4.27517436188548e-07	2.81795391257554e-06	82.2098	56.5853	87.595	143.132	169.592	150.158	clec-42
WBGene00008963	-1.92369	2.15343259325035e-55	2.71995101393621e-53	160.458	173.871	204.696	730.571	626.347	690.929	F19H8.2
WBGene00008964	-1.72926	1.54326604704158e-17	2.78126654185128e-16	527.925	419.76	679.553	1760.33	1732.34	1905.38	mltn-9
WBGene00008967	1.85428	1.63536206817268e-31	6.86573313734543e-30	460.573	662.562	479.467	164.006	160.228	118.706	F20B10.3
WBGene00008978	-1.74304	2.46184531286321e-08	1.89091216390294e-07	18.8191	28.807	22.1293	98.4034	60.3457	74.0643	cutl-3
WBGene00008985	-1.14521	0.00153902	0.0050733	17.8286	17.49	26.7395	56.6565	34.3346	46.6706	F20G2.1
WBGene00008987	-1.57196	1.78005222310583e-40	1.15375490144991e-38	319.925	284.984	418.612	1067.53	967.612	1013.56	F20G2.3
WBGene00008993	1.25323	1.41371755379525e-35	7.43484626689903e-34	1044.96	959.892	882.404	372.74	426.582	411.919	F21A3.3
WBGene00008996	-1.07569	0.0153284	0.0375474	11.8858	11.3171	19.3631	41.7469	24.9706	23.3353	glb-14
WBGene00009005	1.00804	0.00177022	0.00573817	59.4288	46.297	65.4657	36.777	29.1324	19.277	F21C3.6
WBGene00009026	-1.17423	5.87062091124849e-09	4.89870332165049e-08	59.4288	68.9311	92.2053	150.09	167.511	181.61	F21G4.5
WBGene00009028	1.14099	1.22985632003072e-22	3.04946588882785e-21	563.583	644.043	536.635	273.343	272.596	244.514	F21H7.2
WBGene00009031	1.22744	5.64721909043069e-44	4.214878975676e-42	1787.82	1635.83	1480.82	724.607	672.126	697.016	F21H7.5
WBGene00009035	1.42517	2.2707897083124e-46	1.91758458911089e-44	1474.82	1543.23	1218.95	538.734	494.21	543.815	gfat-2
WBGene00009042	-1.00507	3.44869254417202e-30	1.31352521695294e-28	647.773	655.36	596.568	1263.34	1364.02	1184.01	F22B5.4
WBGene00009043	1.03844	1.30216952846988e-09	1.16344989671874e-08	253.563	265.436	202.852	129.217	96.7612	124.793	F22B5.5
WBGene00009044	2.13273	4.29272804306839e-11	4.48008015681248e-10	69.3336	88.4788	73.7642	18.8855	12.4853	21.3062	F22B5.6
WBGene00009047	-1.59866	2.40966716039751e-05	0.000119137	14.8572	26.7494	11.9867	69.5782	53.0626	38.554	F22B8.4
WBGene00009048	-1.74183	8.11657790943566e-96	4.99778284773501e-93	517.03	457.826	510.817	1627.14	1713.61	1631.44	cth-1
WBGene00009049	-1.0225	1.12376598016155e-35	5.9310763052955e-34	792.383	693.427	792.965	1501.89	1548.18	1581.73	F22B8.7
WBGene00009056	-1.12267	2.0418147361346e-05	0.000102357	50.5144	36.0088	47.9467	91.4456	74.9119	126.822	F22D6.15
WBGene00009070	1.04168	0.004792	0.0137748	35.6573	39.0953	42.4144	14.9096	19.7684	22.3207	F23A7.5
WBGene00009094	-1.85449	3.66147406729257e-14	5.11429714238654e-13	401.144	319.964	555.998	1633.1	1375.47	1612.17	F23H12.5
WBGene00009096	-1.89173	1.38800838370319e-06	8.4830388314168e-06	12.8762	10.2882	12.9087	42.7409	44.739	46.6706	fipr-1
WBGene00009108	-1.98401	1.41788469140856e-07	9.98736890831062e-07	7.92383	14.4035	20.2852	56.6565	46.8199	65.9477	F25D1.3
WBGene00009130	1.22708	2.68184703411376e-31	1.11014945294491e-29	785.45	918.739	781.901	372.74	359.993	328.724	F25H5.8
WBGene00009143	1.02043	4.26840260058283e-17	7.39489491575768e-16	437.792	434.163	417.69	223.644	196.644	215.091	F26A3.5
WBGene00009160	1.46068	3.48161393766325e-12	4.03539535457157e-11	134.705	154.323	150.295	46.7168	56.1839	56.8164	F26E4.5
WBGene00009226	1.51747	2.64633484668907e-52	2.98530811941764e-50	1056.84	1233.56	1195.9	367.77	408.894	441.342	cyp-37B1
WBGene00009227	-2.01053	9.14614094085614e-05	0.000400005	8.91431	3.08647	9.22053	32.8011	23.9302	29.4228	F28G4.2
WBGene00009241	1.29074	4.37554920141279e-13	5.55991969892332e-12	249.601	225.312	221.293	79.5179	85.3163	119.72	F28H7.8
WBGene00009243	-1.1754	1.48481079663671e-24	4.2278485457991e-23	249.601	233.543	267.395	520.842	580.567	595.558	F29C6.1
WBGene00009251	3.20207	5.80371690288946e-17	9.92677411931719e-16	78.2479	81.277	83.9068	6.95782	13.5258	6.08748	F29D10.2
WBGene00009261	-1.2574	6.05255359060678e-07	3.89906874289394e-06	436.801	372.434	613.165	976.083	1102.87	1323.01	F30A10.2
WBGene00009279	-2.19082	5.39650696867852e-27	1.75273802160728e-25	40.6097	46.297	50.7129	186.867	204.967	237.412	F31B9.2
WBGene00009281	-2.25079	1.51610633658271e-14	2.17947659941823e-13	13.8667	20.5765	35.038	121.265	113.408	98.4142	F31B9.4
WBGene00009292	1.0005	7.26899197831111e-06	3.95075996526229e-05	118.858	143.006	106.958	58.6445	73.8714	51.7435	F31D4.5
WBGene00009311	-1.60136	8.12243613701691e-10	7.41862553973028e-09	244.648	218.11	381.73	775.3	834.435	954.719	mltn-1
WBGene00009318	-2.11194	1.03799661631774e-19	2.16966251710659e-18	29.7144	37.0376	36.8821	156.054	161.269	130.881	F32B4.8
WBGene00009324	1.12885	7.97274428883681e-05	0.000353181	63.3907	89.5076	69.154	41.7469	28.092	31.452	F32B6.10
WBGene00009340	-1.35326	3.64257107880536e-40	2.34043110446025e-38	393.22	349.8	425.988	1020.81	913.509	1055.16	best-14
WBGene00009371	-1.67682	1.03980394077102e-12	1.26993575510034e-11	39.6192	62.7582	60.8555	182.891	124.853	214.076	F33H2.8
WBGene00009377	1.03478	1.42872622109189e-15	2.22953707447686e-14	396.192	399.183	437.053	176.927	201.846	223.207	F34D10.8
WBGene00009383	-2.08056	3.39595992614977e-14	4.76143223801151e-13	40.6097	16.4612	34.116	136.174	146.702	104.502	F35B12.3
WBGene00009384	2.11975	1.66383112657009e-09	1.46794605304196e-08	81.2193	129.632	69.154	9.93974	34.3346	20.2916	piit-1
WBGene00009386	1.54019	5.46144745787225e-08	4.04152581534483e-07	123.81	99.7958	66.3878	33.7951	32.2537	33.4811	tag-290
WBGene00009387	-1.18505	0.0166907	0.0403691	12.8762	15.4323	8.29847	37.771	12.4853	32.4665	glb-15
WBGene00009398	2.00286	2.26649814318724e-05	0.000112472	31.6953	47.3259	31.3498	8.94577	14.5662	4.05832	nspb-11
WBGene00009408	-1.10816	2.48182186070401e-20	5.36989216068578e-19	229.791	209.88	257.253	473.132	519.181	512.363	F35C12.3
WBGene00009438	-1.40442	1.30364987841678e-11	1.43663966467138e-10	48.5335	86.4211	86.673	184.879	179.997	222.193	F35G2.5
WBGene00009446	1.0437	6.08604353502617e-05	0.000275776	98.0575	78.1905	93.1273	55.6625	32.2537	42.6123	F35H8.1
WBGene00009449	1.01468	0.000479534	0.00179679	77.2574	79.2194	63.6216	24.8494	34.3346	49.7144	F35H8.4
WBGene00009457	1.44825	3.30008044243231e-42	2.25780503603077e-40	825.069	787.049	713.669	299.186	270.515	282.053	F36A2.10
WBGene00009470	1.0363	5.94366249772512e-19	1.18536362201595e-17	481.373	468.114	501.597	251.475	221.614	234.368	F36D3.4
WBGene00009493	-1.03774	0.00022237	0.000898354	30.7049	31.8935	52.557	92.4396	74.9119	70.006	hrg-4
WBGene00009501	1.01416	4.84960862141166e-09	4.08361915710664e-08	237.715	300.416	216.682	142.138	103.004	127.837	F37A8.1
WBGene00009513	1.05088	1.86155533290863e-11	2.01834664047863e-10	278.325	233.543	241.578	127.229	122.772	113.633	sfxn-1.2
WBGene00009532	1.27357	3.26214324718332e-30	1.24568353764535e-28	2192.92	2378.64	1663.38	825.992	949.924	802.532	ccch-1
WBGene00009533	1.00461	1.33872787995471e-09	1.1939481357858e-08	199.086	222.226	211.15	94.4275	111.327	109.575	F38B7.2
WBGene00009541	-1.02778	0.000372435	0.00143292	34.6668	25.7206	40.5703	63.6143	81.1545	61.8893	cutl-17
WBGene00009547	1.08151	8.40819643655201e-08	6.09697384393354e-07	217.905	219.139	159.515	103.373	111.327	66.9622	F38H4.3
WBGene00009548	1.08395	4.47080890275513e-19	9.00130980448437e-18	499.202	466.057	432.443	233.584	213.291	212.047	F38H4.4
WBGene00009549	1.02729	0.000280055	0.00110718	76.2669	91.5652	56.2452	35.7831	33.2942	40.5832	F38H4.5
WBGene00009550	1.04267	0.000368901	0.00142154	64.3812	54.5276	85.7509	34.7891	35.3751	29.4228	F38H4.6
WBGene00009620	-1.12425	2.42909779355492e-07	1.65196535633477e-06	71.3145	80.2482	74.6863	127.229	146.702	219.149	fip-5
WBGene00009626	-1.27159	2.56932163765195e-24	7.13711187240987e-23	223.848	201.649	214.838	458.222	575.365	513.377	F42A8.1
WBGene00009651	2.65	2.56822240558722e-07	1.73937629283996e-06	50.5144	53.4988	29.5057	14.9096	4.16177	2.02916	F43D2.2
WBGene00009670	1.10757	0.00124488	0.00420982	52.4954	57.6141	36.8821	24.8494	23.9302	19.277	F43G9.8
WBGene00009680	1.2609	1.19449709129022e-08	9.58321282035121e-08	106.972	144.035	138.308	57.6505	49.9413	54.7873	msd-1
WBGene00009681	1.13097	9.51401054047335e-50	9.69641708738725e-48	5068.28	4905.43	4385.28	2336.83	2018.46	2199.61	gipc-2
WBGene00009682	1.2144	5.6276156774135e-28	1.94310524487889e-26	871.622	880.672	808.64	366.776	311.092	425.109	msd-2
WBGene00009695	1.32765	1.29291508184889e-06	7.93797219757497e-06	69.3336	85.3923	87.595	27.8313	33.2942	35.5103	F44F1.3
WBGene00009701	1.07745	3.40124262524797e-18	6.38672979871849e-17	576.459	514.411	449.04	251.475	239.302	238.426	egg-3
WBGene00009706	-3.29122	1.71324372490481e-267	1.26591578833216e-263	249.601	240.745	310.732	2522.71	2619.83	2718.06	argk-1
WBGene00009710	-1.92356	0.000385458	0.00147764	5.94288	5.14411	9.22053	15.9036	34.3346	27.3936	F44G3.10
WBGene00009722	-1.03144	8.05911311215739e-19	1.59221355042061e-17	219.886	243.831	260.941	490.029	486.927	505.261	F45D3.2
WBGene00009775	1.17881	0.00936216	0.0245875	32.6858	28.807	23.9734	8.94577	18.728	10.1458	F46B6.10
WBGene00009787	-1.80793	2.36303140931797e-65	4.47703566242319e-63	267.429	264.407	337.471	1019.82	990.502	1038.93	F46F2.3
WBGene00009791	-1.43633	4.30592213975951e-15	6.4275674122592e-14	97.067	93.6229	170.58	320.06	323.578	337.855	F46F3.3
WBGene00009805	1.05482	0.000390832	0.00149552	57.4478	80.2482	69.154	28.8252	26.0111	44.6415	F47B8.4
WBGene00009811	1.44974	1.97241871844847e-23	5.12274232359078e-22	331.811	340.54	302.433	117.289	121.732	117.691	F47B8.10
WBGene00009830	-1.14519	1.06714246290905e-30	4.22794405278014e-29	433.83	443.423	535.713	1069.52	984.259	1074.44	cutl-18
WBGene00009884	1.0595	1.2825920722606e-43	9.42992320590406e-42	2216.69	2226.37	2074.62	1097.35	1063.33	965.88	F49C12.15
WBGene00009889	-1.16042	1.11693063352926e-20	2.48210539884141e-19	214.934	244.86	260.941	602.348	522.302	486.998	F49E11.2
WBGene00009896	-1.14891	6.35968789753635e-15	9.38895781716205e-14	160.458	134.776	158.593	290.24	373.519	343.942	scl-3
WBGene00009897	2.57261	2.88694423022844e-57	4.10223671483806e-55	620.04	633.755	451.806	105.361	103.004	78.1226	skpo-1
WBGene00009898	2.57068	7.69021884905548e-10	7.03690737779207e-09	66.3621	68.9311	51.635	8.94577	3.12133	19.277	dod-23
WBGene00009903	1.50157	1.88714150362113e-06	1.12725049072405e-05	75.2764	82.3058	64.5437	14.9096	27.0515	36.5249	F49E12.10
WBGene00009926	-1.93434	1.99337168737163e-95	1.13300179984531e-92	1942.33	1661.55	2307.9	7478.66	7110.39	8016.19	noah-2
WBGene00009931	1.36991	0.00132748	0.00444742	31.6953	32.9223	35.038	16.8976	13.5258	8.11663	F52D10.4
WBGene00009938	1.05705	2.94874766424672e-13	3.80249502462809e-12	272.382	297.33	292.291	148.102	130.055	135.954	F52F12.5
WBGene00009941	1.30579	9.67022613585059e-07	6.07596096239796e-06	81.2193	91.5652	83.9068	28.8252	42.6582	32.4665	F52F12.8
WBGene00009953	-1.25237	3.14187927977012e-08	2.39210159693162e-07	55.4668	66.8735	63.6216	192.831	133.177	116.677	F53A2.9
WBGene00009956	1.14883	1.5823460848714e-10	1.55877410395487e-09	266.439	336.425	257.253	163.012	129.015	95.3705	F53B2.5
WBGene00009959	1.13838	8.5614909760012e-38	4.90394238927696e-36	1768.01	1831.3	1502.95	795.179	761.604	759.92	F53B6.4
WBGene00009962	1.15508	2.23627271432042e-12	2.64592779601499e-11	214.934	229.427	212.072	100.391	101.963	92.3267	F53B6.7
WBGene00009984	-1.26129	1.99446464346683e-12	2.37886993552484e-11	92.1146	111.113	83.9068	189.849	255.949	241.47	F53F1.6
WBGene00009997	-1.36822	4.83075911905252e-07	3.14766129900168e-06	40.6097	27.7782	46.1026	85.4818	84.2759	126.822	F53F4.15
WBGene00010000	5.12	6.09924004410158e-06	3.37835717285357e-05	20.8001	29.8359	20.2852	0	2.08089	0	F53F8.3
WBGene00010007	1.93527	4.30757623246155e-86	1.720469231441e-83	1690.75	1803.53	1432.87	414.487	447.39	426.123	F53H4.2
WBGene00010014	1.07695	1.35436092269469e-06	8.28767938533421e-06	105.981	120.372	122.633	64.6083	53.0626	47.6852	F54B3.2
WBGene00010031	-1.14031	0.00442527	0.0128506	12.8762	19.5476	13.8308	31.8072	36.4155	33.4811	F54B11.8
WBGene00010033	-2.00462	1.43178993267069e-15	2.23196114187843e-14	39.6192	25.7206	66.3878	207.741	156.066	168.42	F54B11.10
WBGene00010064	1.31452	0.00170067	0.00553457	33.6763	54.5276	28.5836	14.9096	21.8493	10.1458	F54F7.2
WBGene00010065	2.64845	1.38105309763118e-84	5.10230066919838e-82	851.812	802.482	669.41	140.15	106.125	123.779	F54F7.3
WBGene00010072	1.09634	3.32404047461076e-11	3.50876215241413e-10	228.801	258.235	224.059	114.307	124.853	93.3413	F54F12.1
WBGene00010084	2.48749	2.14422395247042e-55	2.71995101393621e-53	742.859	847.75	563.374	150.09	133.177	100.443	F55B11.2
WBGene00010085	4.44596	5.93938073712804e-05	0.000269985	71.3145	75.1041	33.1939	0	7.2831	1.01458	F55B11.3
WBGene00010108	-1.81454	1.27920137921615e-06	7.86684893135925e-06	81.2193	39.0953	96.8155	257.439	217.453	290.17	F55C10.4
WBGene00010111	1.00881	1.6668327073653e-24	4.72791818607379e-23	1025.15	995.901	873.184	451.264	518.141	468.736	F55D12.2
WBGene00010125	-1.13656	9.10961774955418e-06	4.86820735397671e-05	37.6382	44.2394	80.2186	108.343	133.177	116.677	dod-22
WBGene00010136	1.28298	7.94409140068724e-22	1.8813747230666e-20	481.373	477.374	425.066	221.656	183.118	163.347	F55H12.5
WBGene00010146	-1.17371	3.42361614012905e-05	0.000164214	46.5525	25.7206	31.3498	76.536	87.3972	70.006	glb-19
WBGene00010196	3.62115	3.83128128599502e-10	3.62243601052043e-09	58.4383	50.4123	28.5836	6.95782	2.08089	2.02916	F57C2.4
WBGene00010225	-1.03853	2.86504218951269e-11	3.04601391918118e-10	164.42	125.516	191.787	304.156	321.497	366.263	ttr-31
WBGene00010251	-1.22434	2.0098646844472e-09	1.75335184809685e-08	63.3907	59.6717	85.7509	161.024	143.581	184.653	sta-2
WBGene00010254	1.27986	5.7141706923396e-36	3.09318734400713e-34	984.536	978.411	825.237	398.584	373.519	375.394	F58E6.5
WBGene00010258	-1.11351	0.0116603	0.0296869	12.8762	15.4323	13.8308	36.777	17.6875	36.5249	F58E6.11
WBGene00010285	-1.6053	9.45108858823761e-11	9.55976640362597e-10	602.211	533.959	873.184	1927.32	1839.5	2348.75	F58H1.2
WBGene00010299	2.95451	0.000116877	0.000499195	17.8286	22.6341	14.7528	0.993974	1.04044	5.0729	F59A1.13
WBGene00010319	1.21147	0.00010355	0.000448492	361.525	551.449	346.692	226.626	186.239	130.881	F59B10.3
WBGene00010321	-2.01429	2.29902141973012e-44	1.75668691434932e-42	146.591	100.825	164.125	525.812	564.96	577.296	F59B10.5
WBGene00010322	-1.805	4.29368024168859e-06	2.4329757136378e-05	12.8762	10.2882	17.519	53.6746	34.3346	54.7873	F59B10.6
WBGene00010348	1.45569	5.25199001536851e-17	9.00393369456101e-16	250.591	297.33	219.449	85.4818	90.5185	103.487	H01G02.1
WBGene00010353	1.14752	1.42456329497002e-20	3.12811238827145e-19	593.297	528.815	491.454	238.554	218.493	270.893	memi-3
WBGene00010355	1.36686	3.06645235641468e-25	9.19189308784913e-24	446.706	417.702	467.481	148.102	187.28	181.61	clec-229
WBGene00010366	1.1975	7.3690941551185e-25	2.14914515385331e-23	634.897	732.522	602.1	309.126	291.324	257.703	H05L14.1
WBGene00010373	1.10951	3.2416867127589e-10	3.07611827048643e-09	198.096	202.678	192.709	108.343	81.1545	85.2247	H08M01.1
WBGene00010442	-1.07923	2.55792238063027e-12	3.01203003513578e-11	144.61	110.084	155.827	296.204	274.677	298.286	bus-12
WBGene00010470	2.74133	3.54791250767291e-125	3.74507507417074e-122	1518.4	1321.01	1777.72	224.638	220.574	245.528	cdr-4
WBGene00010472	-1.67802	2.11840101881067e-06	1.25624920770401e-05	16.8381	20.5765	24.8954	90.4516	69.7097	39.5686	cdr-7
WBGene00010474	1.06032	3.27216601067864e-08	2.48489564778052e-07	179.277	146.093	176.112	91.4456	80.1141	68.9914	K01D12.15
WBGene00010486	1.22335	1.41290006787309e-21	3.27270175596057e-20	493.259	507.21	407.547	198.795	202.886	200.887	K01H12.4
WBGene00010492	2.84932	1.67068589136664e-08	1.31187014360342e-07	49.524	80.2482	24.8954	3.9759	10.4044	7.10206	meg-1
WBGene00010510	1.10909	5.0703461388816e-19	1.01668351750871e-17	445.716	492.806	449.962	237.56	191.441	214.076	ent-3
WBGene00010513	-1.0492	0.000280453	0.00110846	39.6192	43.2106	35.9601	74.5481	57.2244	113.633	K02E11.4
WBGene00010515	-1.12146	5.46699787347571e-05	0.000250749	37.6382	34.98	29.5057	61.6264	83.2354	77.108	K02E11.6
WBGene00010544	1.10573	1.73799017022471e-06	1.04789958121505e-05	100.038	104.94	114.335	47.7108	57.2244	43.6269	K03H1.9
WBGene00010563	1.42455	1.14249548939636e-16	1.90132864215083e-15	275.353	343.627	248.032	126.235	94.6803	101.458	K04G2.4
WBGene00010595	-1.56331	2.63472158445926e-42	1.81097281744832e-40	230.782	206.793	246.188	661.987	632.589	728.468	haao-1
WBGene00010596	1.69243	0.000582871	0.00214377	22.781	42.1817	23.9734	9.93974	11.4449	6.08748	K06A4.6
WBGene00010612	1.05876	1.2663904178831e-23	3.34191385633507e-22	596.269	649.187	603.023	291.234	302.769	293.213	K07A1.5
WBGene00010617	1.14676	4.70460716543701e-11	4.89610455569212e-10	267.429	209.88	202.852	92.4396	111.327	103.487	K07A1.13
WBGene00010633	1.28609	3.05855507179653e-44	2.31791419748765e-42	1118.25	1111.13	1079.72	447.288	415.137	494.1	nspd-2
WBGene00010643	1.08825	0.0122215	0.0308682	29.7144	41.1529	22.1293	18.8855	12.4853	12.175	K07G5.4
WBGene00010650	1.19335	1.0563657407321e-10	1.06197094670333e-09	196.115	251.033	182.566	104.367	82.195	88.2684	K08C9.1
WBGene00010658	-1.64027	1.10589307322524e-09	9.95910288611983e-09	38.6287	41.1529	45.1806	95.4215	187.28	107.545	K08D8.4
WBGene00010661	2.51182	2.59753187930456e-22	6.272275508556e-21	4100.58	3761.38	2503.37	607.318	723.108	486.998	tyr-2
WBGene00010672	1.25041	0.0124679	0.0314261	34.6668	15.4323	24.8954	6.95782	12.4853	12.175	K08E7.4
WBGene00010673	-1.46611	1.42005737626125e-14	2.04538088756226e-13	684.421	582.314	893.469	1934.27	1889.44	2146.85	K08E7.5
WBGene00010679	1.00341	1.02362038533594e-13	1.37769235468984e-12	314.972	329.223	317.186	163.012	158.147	158.274	K08F4.5
WBGene00010684	-1.13311	0.0148172	0.0364704	13.8667	9.25941	11.9867	31.8072	26.0111	19.277	K08F9.1
WBGene00010717	2.42856	1.08100445143523e-11	1.20203790694581e-10	83.2003	87.4499	54.4011	10.9337	18.728	12.175	K09C8.7
WBGene00010738	-1.16104	8.41998727925363e-32	3.58589544705505e-30	2419.74	2236.66	3002.2	6210.35	5913.88	5006.95	K10D3.4
WBGene00010743	1.20296	0.00230693	0.00722437	39.6192	59.6717	27.6616	14.9096	22.8897	17.2478	K10D6.3
WBGene00010760	2.13869	5.18626089902266e-09	4.35716677463086e-08	582.402	516.469	393.717	93.4336	167.511	78.1226	K10H10.4
WBGene00010762	7.2041	4.64693936146479e-09	3.92414113621295e-08	41.6001	46.297	72.8422	0	1.04044	0	K10H10.6
WBGene00010774	1.0044	2.50101557247537e-11	2.67632209486177e-10	253.563	241.773	266.473	126.235	122.772	130.881	K11E4.2
WBGene00010789	-1.98138	0.000601884	0.00220656	8.91431	3.08647	6.45437	16.8976	18.728	37.5394	sulp-5
WBGene00010801	1.46593	0.000411456	0.00156714	37.6382	31.8935	36.8821	14.9096	9.36399	14.2041	M01B2.8
WBGene00010804	1.13374	0.0208774	0.0487866	27.7334	16.4612	24.8954	8.94577	12.4853	10.1458	M01E5.1
WBGene00010811	1.04276	2.41345004989911e-42	1.67445844307085e-40	1819.51	1802.5	1821.98	845.872	852.123	944.573	hmit-1.3
WBGene00010831	1.76332	1.2875865261076e-32	5.73131135024643e-31	594.288	687.254	451.806	173.945	178.956	157.26	M02G9.2
WBGene00010832	1.56592	2.4562879208722e-10	2.35707940874346e-09	117.867	175.929	106.958	48.7047	47.8604	38.554	M02G9.3
WBGene00010835	-1.95972	1.12034419511392e-15	1.75386085968152e-14	252.572	181.073	321.796	1045.66	863.568	1031.83	M03B6.3
WBGene00010881	-1.60707	3.65280653748872e-15	5.5130821107226e-14	47.543	78.1905	68.2319	206.747	166.471	217.12	M05D6.9
WBGene00010893	-2.67262	1.61867199650155e-06	9.80357982143441e-06	5.94288	8.23058	0.922053	30.8132	33.2942	30.4374	cutl-9
WBGene00010898	-1.55403	0.010874	0.0279926	3.96192	6.17294	6.45437	15.9036	16.6471	16.2333	nphp-1
WBGene00010915	1.2452	6.4696694391317e-13	8.08950989246087e-12	227.81	233.543	197.319	84.4878	106.125	87.2538	M110.7
WBGene00010926	1.55877	0.00106768	0.00367018	29.7144	40.1241	20.2852	10.9337	12.4853	7.10206	M153.3
WBGene00010928	-3.3891	1.96285808763223e-17	3.49483335169025e-16	5.94288	9.25941	7.37642	67.5902	82.195	86.2392	clec-258
WBGene00010933	1.22408	1.018300853172e-09	9.22086397559795e-09	169.372	200.62	147.528	87.4697	69.7097	63.9185	M162.7
WBGene00010940	-1.3881	0.0178407	0.0427032	8.91431	7.20176	4.61026	10.9337	21.8493	21.3062	M163.8
WBGene00010972	-1.84814	8.89776893279916e-25	2.57825939782168e-23	78.2479	58.6429	86.673	258.433	244.504	304.374	R01H10.4
WBGene00010985	1.66739	2.59730440276632e-31	1.07817315910339e-29	398.173	393.01	357.756	133.193	121.732	106.531	R03A10.5
WBGene00010986	-1.02221	0.00725414	0.0196845	17.8286	14.4035	22.1293	31.8072	36.4155	42.6123	sprr-1
WBGene00010987	2.45741	2.6649386006551e-15	4.06843622319019e-14	675.507	1115.24	639.905	174.939	148.783	118.706	R03C1.1
WBGene00011000	2.18213	1.22481305603286e-42	8.61918444859698e-41	571.507	492.806	384.496	103.373	104.044	111.604	R03G8.6
WBGene00011011	3.182	6.01205850468573e-08	4.43344314282663e-07	36.6477	37.0376	27.6616	5.96384	2.08089	3.04374	R04D3.3
WBGene00011018	-1.55164	0.0135672	0.0338334	6.93336	4.11529	5.53232	21.8674	16.6471	10.1458	R05A10.1
WBGene00011023	-1.30535	9.17628581139748e-06	4.90087284860253e-05	25.7525	23.6629	35.038	61.6264	74.9119	73.0497	R05A10.6
WBGene00011024	-1.21077	0.000565021	0.00208471	14.8572	20.5765	31.3498	50.6927	42.6582	61.8893	R05A10.7
WBGene00011041	1.8931	2.80709481110834e-10	2.67806630849316e-09	88.1527	77.1617	76.5304	16.8976	24.9706	23.3353	R05H5.7
WBGene00011042	-1.21636	4.98856006752008e-05	0.000231463	28.7239	20.5765	35.9601	68.5842	61.3861	68.9914	R05H10.1
WBGene00011053	1.05589	0.00327337	0.00988432	39.6192	54.5276	35.038	19.8795	21.8493	20.2916	arrd-12
WBGene00011055	-1.14028	2.40655665478246e-13	3.13893153083629e-12	127.772	126.545	130.931	271.355	328.78	249.587	arrd-14
WBGene00011063	1.26838	1.68664120125443e-30	6.52491719165916e-29	969.679	1042.2	851.977	437.349	408.894	341.913	cpg-3
WBGene00011069	-1.32555	0.000262209	0.00104417	29.7144	8.23058	36.8821	62.6204	59.3052	66.9622	ceh-62
WBGene00011076	-1.23185	9.99682478722886e-06	5.31413944984418e-05	27.7334	31.8935	37.8042	84.4878	64.5075	80.1518	scav-5
WBGene00011077	-1.5405	1.91511331188609e-05	9.64606152796611e-05	14.8572	27.7782	13.8308	66.5963	49.9413	46.6706	R07B1.5
WBGene00011078	-1.37195	0.00107936	0.00370603	11.8858	14.4035	12.9087	39.759	26.0111	35.5103	R07B1.6
WBGene00011081	1.64765	1.79059706572627e-07	1.23709412984118e-06	340.725	543.218	296.901	145.12	133.177	98.4142	R07B1.9
WBGene00011103	1.33605	1.07050396988738e-27	3.6367603832174e-26	825.069	1011.33	816.939	350.873	407.854	292.199	R07E3.2
WBGene00011107	-1.97509	1.35913771713168e-23	3.58027400780249e-22	692.345	588.487	872.262	2900.42	2422.15	3145.2	R07E3.6
WBGene00011112	1.57104	7.50947247604638e-58	1.09876222030706e-55	1811.59	1629.66	1448.54	499.969	586.81	559.033	R07E5.4
WBGene00011132	1.26322	2.38096628886339e-14	3.37676773673926e-13	266.439	314.82	231.435	112.319	103.004	122.764	R08A2.1
WBGene00011134	1.29846	1.79769428890268e-05	9.10641182101851e-05	66.3621	104.94	61.7775	24.8494	31.2133	38.554	ssp-33
WBGene00011136	1.31202	0.00245701	0.00763771	31.6953	37.0376	24.8954	10.9337	14.5662	12.175	R08A2.5
WBGene00011168	2.67442	4.840770858631e-05	0.000225242	16.8381	27.7782	20.2852	3.9759	3.12133	3.04374	R09D1.12
WBGene00011172	1.40464	0.000612247	0.00223943	42.5906	41.1529	26.7395	14.9096	13.5258	13.1895	R09E10.2
WBGene00011173	1.14305	4.07986202964107e-17	7.07654942183518e-16	459.582	548.363	398.327	214.698	221.614	199.872	acs-18
WBGene00011176	1.18341	3.40306015239233e-45	2.79391238511411e-43	2313.76	2453.74	2164.06	1045.66	911.428	1093.72	R09E10.6
WBGene00011185	1.792	1.06354584329812e-28	3.76908404610541e-27	522.973	342.598	429.677	116.295	136.298	121.75	R10D12.1
WBGene00011190	-1.30892	1.42075600009054e-07	1.00028261883459e-06	39.6192	53.4988	64.5437	94.4275	162.309	134.939	swt-6
WBGene00011202	3.17049	5.46162954821158e-05	0.000250658	20.8001	18.5188	15.6749	1.98795	3.12133	1.01458	R10E4.6
WBGene00011227	1.4225	8.64108630472479e-14	1.16832546579344e-12	222.858	316.877	208.384	83.4938	108.206	87.2538	R11.2
WBGene00011251	-1.07096	0.00233654	0.00730472	17.8286	27.7782	18.4411	47.7108	47.8604	38.554	glb-22
WBGene00011266	2.4473	1.05598762964871e-28	3.75129451705495e-27	216.915	255.148	171.502	39.759	38.4964	39.5686	R13H4.8
WBGene00011269	1.57043	7.61131661627328e-31	3.06485114319582e-29	562.592	560.708	432.443	164.006	176.875	182.624	R17.3
WBGene00011286	-1.27836	0.0166753	0.040345	9.90479	4.11529	12.9087	28.8252	16.6471	20.2916	ttr-29
WBGene00011313	2.3975	1.18630840007669e-22	2.95139150443322e-21	185.22	167.698	129.087	32.8011	27.0515	31.452	T01B7.8
WBGene00011314	-1.10032	2.62775938087303e-12	3.09180160275013e-11	117.867	119.343	114.335	247.5	226.817	279.009	T01B7.9
WBGene00011320	1.33803	1.23915528048402e-21	2.89292839415369e-20	502.173	509.267	393.717	208.735	182.077	164.362	T01C3.3
WBGene00011321	1.19223	0.000967484	0.00336649	44.5716	37.0376	55.3232	17.8915	26.0111	16.2333	fil-1
WBGene00011328	-1.67752	1.21898019430829e-06	7.54043085453658e-06	17.8286	30.8647	12.9087	75.542	50.9817	68.9914	T01D3.3
WBGene00011335	1.07844	2.19420657728604e-27	7.31963539483817e-26	978.594	1010.3	838.146	440.331	436.986	460.619	T01E8.8
WBGene00011336	1.12521	7.94788544480621e-18	1.46634021352492e-16	382.325	389.924	349.458	177.921	168.552	167.406	ubxn-5
WBGene00011340	2.28719	1.84375663980147e-12	2.20445272030632e-11	98.0575	88.4788	70.9981	22.8614	10.4044	19.277	ugt-30
WBGene00011364	1.2418	1.26708084257404e-32	5.65707573763118e-31	691.355	705.772	757.005	299.186	287.162	324.665	T02B5.3
WBGene00011365	1.9031	4.56288405675789e-20	9.68826157913335e-19	213.944	199.592	164.125	60.6324	49.9413	43.6269	T02C1.1
WBGene00011400	1.16795	1.5678026464047e-08	1.23567933379033e-07	134.705	151.237	125.399	61.6264	63.467	57.831	T03F6.4
WBGene00011407	-1.27432	1.42614732978578e-23	3.75010769387441e-22	160.458	163.583	174.268	399.578	404.732	401.773	ppat-1
WBGene00011425	1.11938	1.7572353004241e-06	1.05820795719916e-05	110.934	98.767	133.698	56.6565	41.6177	59.8602	T04B2.7
WBGene00011460	1.40319	1.21328207297725e-95	7.17195298978315e-93	11606.4	11967.3	10330.7	4393.37	4306.39	4118.18	ttr-14
WBGene00011462	1.98482	4.13276603076053e-12	4.75284174339137e-11	110.934	87.4499	87.595	18.8855	29.1324	24.3499	vap-2
WBGene00011478	1.01964	3.93834539446782e-09	3.34295624580387e-08	259.506	267.494	201.93	143.132	107.166	108.56	T05D4.5
WBGene00011489	1.19072	6.96150503631832e-26	2.16128406358639e-24	1060.8	947.546	826.159	449.276	431.784	360.176	T05F1.2
WBGene00011501	1.32568	3.51120779478392e-32	1.52613614092108e-30	819.126	873.471	684.163	326.023	304.85	316.549	rmd-1
WBGene00011535	2.43774	2.13858225688302e-74	5.64356582003879e-72	931.051	1255.16	882.404	176.927	189.361	199.872	T06E4.8
WBGene00011536	2.62578	1.94469623681113e-59	2.96275474098916e-57	765.641	1042.2	621.464	134.186	141.5	117.691	T06E4.9
WBGene00011537	1.95136	1.10917584756735e-05	5.85407166976794e-05	222.858	426.961	248.032	107.349	78.0332	46.6706	T06E4.10
WBGene00011548	-1.53628	4.88686078402544e-17	8.41701965808018e-16	786.441	778.819	1076.96	2521.71	2295.22	2848.94	T06G6.6
WBGene00011556	1.47821	1.32395935100632e-12	1.59979323705408e-11	217.905	185.188	153.061	50.6927	75.9523	73.0497	vglu-3
WBGene00011583	-1.56216	1.98572061643531e-10	1.92426093571678e-09	33.6763	43.2106	34.116	103.373	103.004	120.735	T07D10.3
WBGene00011587	1.33458	1.4033772986044e-47	1.22716625554886e-45	2090.9	2242.83	1800.77	862.769	819.869	748.76	T07F10.1
WBGene00011592	1.1881	4.064579914917e-05	0.000192089	67.3526	78.1905	118.023	41.7469	46.8199	27.3936	T07F10.6
WBGene00011619	1.18787	0.000860704	0.00303568	78.2479	74.0752	31.3498	21.8674	31.2133	27.3936	T08G3.7
WBGene00011642	1.67446	1.7433446178076e-11	1.89574295525833e-10	168.381	124.488	106.958	32.8011	48.9008	43.6269	T09B9.1
WBGene00011665	-1.17814	1.21604678271376e-13	1.62631125384108e-12	130.743	111.113	169.658	294.216	304.85	334.811	T09F5.1
WBGene00011671	2.74685	0.000189181	0.000775728	13.8667	16.4612	23.9734	3.9759	1.04044	3.04374	cyp-13A4
WBGene00011672	1.03152	7.15893175902613e-05	0.000319815	87.1622	90.5364	78.3745	30.8132	47.8604	46.6706	cyp-13A5
WBGene00011724	-1.25721	0.0136973	0.0341046	5.94288	12.3459	10.1426	28.8252	17.6875	21.3062	scl-18
WBGene00011725	-1.16972	5.16440700838843e-09	4.34127456029376e-08	77.2574	59.6717	92.2053	187.861	181.037	148.129	lips-5
WBGene00011741	2.02634	1.18732939148734e-14	1.72530518656832e-13	133.715	133.747	93.1273	29.8192	29.1324	29.4228	T12G3.6
WBGene00011744	-1.30488	6.53707070110046e-06	3.59392971803804e-05	26.7429	25.7206	38.7262	86.4757	63.467	76.0934	T13F2.4
WBGene00011748	1.35805	5.0941774375656e-73	1.29796127883352e-70	3598.41	3312.81	3090.72	1303.1	1253.73	1344.32	T13F2.9
WBGene00011762	-1.64674	3.82535154816027e-08	2.87982909723446e-07	19.8096	20.5765	35.038	82.4998	71.7906	83.1955	T13H10.2
WBGene00011790	1.11398	0.000512152	0.0019074	76.2669	47.3259	54.4011	25.8433	22.8897	33.4811	T15H9.5
WBGene00011795	1.12677	1.67621638544056e-40	1.09123901956126e-38	1425.3	1429.03	1306.55	659.005	596.174	649.331	T16A9.5
WBGene00011800	1.64854	1.9208620495151e-44	1.47846350873615e-42	611.126	617.294	674.021	224.638	183.118	198.858	T16G1.6
WBGene00011801	1.45583	2.01191282693558e-71	4.79549157362162e-69	2768.39	2773.71	3267.76	1097.35	1087.26	1027.77	T16G1.7
WBGene00011836	-1.27311	2.37198878451301e-21	5.39280773192818e-20	159.467	167.698	189.021	459.216	409.934	379.453	mam-4
WBGene00011844	-1.07442	1.2819122234385e-06	7.8769641737938e-06	52.4954	60.7005	61.7775	115.301	106.125	147.114	T19C9.8
WBGene00011882	-1.72415	0.000267712	0.00106322	3.96192	14.4035	23.0513	50.6927	23.9302	62.9039	nstp-9
WBGene00011891	-1.66621	4.20491554719537e-54	5.01130983519783e-52	278.325	254.119	294.135	871.715	952.005	802.532	del-6
WBGene00011895	1.26631	2.47890949585695e-46	2.08143889373716e-44	2265.23	1964.02	1900.35	776.294	884.376	887.757	T21C9.9
WBGene00011898	1.07555	1.95645652730461e-08	1.52492165403521e-07	162.439	161.525	151.217	76.536	64.5075	84.2101	T21C9.13
WBGene00011900	1.08453	2.72016755789585e-05	0.000132976	90.1336	76.1329	95.8935	47.7108	32.2537	43.6269	T21C12.4
WBGene00011927	1.39411	5.98230766593383e-11	6.15216024267015e-10	246.629	186.217	177.956	60.6324	106.125	65.9477	T22C8.6
WBGene00011928	1.14366	4.11384458189489e-07	2.71767524502649e-06	121.829	131.689	99.5817	47.7108	55.1435	56.8164	cutl-12
WBGene00011949	1.78273	2.02696725461332e-57	2.93671785183094e-55	948.879	844.664	845.522	222.65	287.162	257.703	T23F6.1
WBGene00011952	-2.00543	7.82856821524892e-32	3.35335017637532e-30	79.2383	58.6429	89.4391	326.023	300.688	289.155	T23F6.5
WBGene00011968	1.02832	3.55576954005771e-24	9.74900969628438e-23	888.46	871.413	763.46	391.626	402.651	442.357	T23G11.1
WBGene00011986	1.07114	2.44584099865745e-16	3.98947442363795e-15	427.887	430.048	363.289	207.741	184.158	188.712	T24D1.3
WBGene00012013	1.53161	7.48899213096642e-16	1.18239664221604e-14	185.22	188.275	188.099	58.6445	75.9523	59.8602	ugt-54
WBGene00012020	1.17033	4.69997086234883e-25	1.39470219686327e-23	849.831	793.222	676.787	369.758	310.052	350.03	gyg-2
WBGene00012032	-1.7769	3.3409955158985e-56	4.36931254282726e-54	709.183	576.141	851.055	2368.64	2221.35	2738.35	T26C5.2
WBGene00012046	-2.05172	2.1298247925559e-21	4.87222148365187e-20	42.5906	33.9512	66.3878	200.783	201.846	193.785	T26E4.4
WBGene00012058	1.427	0.00213736	0.00675303	41.6001	20.5765	30.4277	12.9217	7.2831	14.2041	T26F2.2
WBGene00012087	1.18314	3.55456019704973e-55	4.45163479593228e-53	1813.57	1831.3	1715.02	781.264	776.17	802.532	T27E7.1
WBGene00012114	-2.26886	0.000579331	0.00213128	2.97144	7.20176	2.76616	31.8072	18.728	11.1604	T28B8.3
WBGene00012115	1.09076	1.62942321540787e-10	1.59997450347492e-09	242.667	256.177	189.943	110.331	103.004	109.575	T28B8.4
WBGene00012123	-1.79084	5.02870026466241e-42	3.39333938407219e-40	150.553	141.978	189.943	512.891	576.405	584.398	T28D6.3
WBGene00012140	1.00172	1.87333624905178e-38	1.11629689872932e-36	9571	9800.57	9700.92	4186.62	5091.93	5241.32	T28F4.5
WBGene00012144	1.00378	4.24193610935045e-57	5.97022207847438e-55	5308.97	5284.03	5054.69	2466.05	2686.42	2651.1	T28H10.3
WBGene00012165	-1.7614	3.40762799666175e-06	1.96174236597847e-05	16.8381	9.25941	20.2852	66.5963	50.9817	40.5832	cutl-6
WBGene00012171	1.04974	0.00764494	0.0206313	27.7334	33.9512	43.3365	15.9036	17.6875	17.2478	W01B6.4
WBGene00012173	1.09967	2.3479884813292e-13	3.0679552411214e-12	295.163	269.552	256.331	133.193	130.055	119.72	W01B6.6
WBGene00012174	1.60197	0.000226747	0.000914289	37.6382	33.9512	30.4277	7.95179	13.5258	12.175	W01B6.8
WBGene00012186	-1.99899	4.50064734255901e-28	1.56128090207364e-26	2347.44	1777.81	2768	8939.8	9067.46	9550.24	mlt-11
WBGene00012199	-1.16777	2.65215989486363e-05	0.000129866	31.6953	29.8359	36.8821	78.524	80.1141	62.9039	mltn-3
WBGene00012224	2.45979	1.27314409763787e-33	6.01102986418291e-32	291.201	317.906	213.916	49.6987	56.1839	43.6269	W03G11.2
WBGene00012231	1.45977	3.62185545950048e-16	5.83683533047961e-15	243.658	218.11	224.981	101.385	80.1141	67.9768	W04A4.2
WBGene00012252	-1.00243	1.44191000043631e-08	1.14316233832875e-07	88.1527	83.3347	93.1273	171.958	187.28	171.464	W04E12.7
WBGene00012255	-2.05915	1.8527348576562e-20	4.03235872259842e-19	485.335	465.028	732.11	2434.24	2228.63	2351.79	lpr-6
WBGene00012256	-2.0338	1.87032123574834e-16	3.07448356194537e-15	965.717	641.985	1188.53	3680.69	3777.85	3994.4	lpr-5
WBGene00012257	-2.07603	9.92754005506501e-27	3.18241186407268e-25	959.774	732.522	1181.15	4072.31	4025.47	4021.79	lpr-4
WBGene00012261	-2.20516	1.10864886480654e-21	2.59645212743439e-20	1213.34	852.894	1506.63	5738.21	5397.82	5342.77	lpr-3
WBGene00012271	-1.58076	4.13337856680823e-15	6.1887607355919e-14	64.3812	49.3835	68.2319	190.843	198.725	156.245	W05B2.2
WBGene00012272	2.6794	1.84749661456851e-19	3.80254943873167e-18	123.81	120.372	100.504	24.8494	14.5662	14.2041	dhc-4
WBGene00012278	1.32876	0.00172281	0.005598	26.7429	37.0376	60.8555	21.8674	18.728	9.13121	W05B10.3
WBGene00012294	1.05121	1.0992505363718e-06	6.85431410400948e-06	134.705	105.969	131.854	57.6505	65.5479	56.8164	nspa-8
WBGene00012339	1.19814	6.4761931143499e-58	9.57051818438628e-56	2789.19	2719.18	2478.48	1116.23	1153.85	1210.39	W07G4.5
WBGene00012357	1.15747	8.65740671791108e-22	2.04702650363664e-20	455.62	475.316	449.962	191.837	207.048	220.164	W09D6.4
WBGene00012387	1.32632	1.09805123238277e-05	5.79950004008311e-05	74.2859	64.8158	57.1673	25.8433	23.9302	28.4082	Y6B3B.1
WBGene00012396	-1.00809	0.000233948	0.000941013	30.7049	50.4123	36.8821	68.5842	75.9523	92.3267	Y6D1A.2
WBGene00012480	1.54069	0.00844298	0.0225003	16.8381	13.3747	28.5836	6.95782	4.16177	9.13121	clec-104
WBGene00012535	1.39935	1.50466881950534e-12	1.80927549346216e-11	196.115	156.381	159.515	60.6324	63.467	70.006	Y37A1A.2
WBGene00012540	-1.93115	3.4667584115995e-18	6.49325168651679e-17	394.211	310.704	484.078	1313.04	1447.26	1776.53	Y37A1B.7
WBGene00012545	-1.23143	8.17900702327727e-35	4.11120291802692e-33	675.507	622.438	761.616	1539.67	1468.06	1831.32	Y37D8A.3
WBGene00012557	3.21369	9.98065205454408e-19	1.96396905542014e-17	137.677	146.093	65.4657	14.9096	12.4853	10.1458	Y37D8A.19
WBGene00012583	-2.53408	3.08474052797913e-11	3.26783480447853e-10	53.4859	117.286	63.6216	343.915	512.938	499.173	clec-4
WBGene00012595	1.07221	8.97539725121233e-45	7.20860981404433e-43	2557.42	2499.01	2228.6	1161.96	1180.9	1121.11	Y38E10A.17
WBGene00012628	-2.01841	2.82801195897636e-23	7.29360571199871e-22	46.5525	43.2106	62.6996	184.879	206.008	229.295	Y38H6C.16
WBGene00012635	-1.47362	1.76163347983506e-34	8.62033760430546e-33	211.963	183.13	241.578	588.433	575.365	607.733	Y38H8A.1
WBGene00012648	-1.65454	9.53478066914254e-39	5.70465541411289e-37	336.763	302.474	475.779	1263.34	1143.45	1109.95	Y39A1A.9
WBGene00012672	1.17746	0.000207825	0.000843283	53.4859	68.9311	54.4011	29.8192	18.728	29.4228	Y39B6A.10
WBGene00012679	1.00531	0.00074152	0.00265653	94.0955	91.5652	77.4524	58.6445	52.0221	20.2916	Y39B6A.18
WBGene00012681	8.22443	1.7035871830893e-11	1.857978700494e-10	49.524	53.4988	64.5437	0	0	0	asp-15
WBGene00012682	-5.03817	1.76763500071122e-05	8.96742534861324e-05	0	1.02882	0.922053	7.95179	22.8897	33.4811	asp-16
WBGene00012683	-1.04991	0.000210044	0.000851821	40.6097	26.7494	43.3365	60.6324	79.0737	90.2976	asp-17
WBGene00012727	-1.5367	8.06247317707966e-05	0.000356515	9.90479	16.4612	20.2852	55.6625	34.3346	45.6561	Y39G8B.7
WBGene00012778	1.27357	0.00300974	0.00916694	26.7429	45.2682	34.116	8.94577	21.8493	13.1895	Y42A5A.3
WBGene00012783	-1.7296	4.21075685061443e-11	4.39763708398446e-10	28.7239	34.98	31.3498	92.4396	95.7207	126.822	Y43C5A.3
WBGene00012791	-1.84216	6.23390720288809e-19	1.23835522058772e-17	565.564	449.596	706.292	2075.42	1816.61	2282.8	Y43D4A.5
WBGene00012794	1.36266	9.42948846142572e-31	3.74594033556315e-29	1084.57	1098.78	837.224	356.837	443.229	374.38	Y43E12A.2
WBGene00012796	-1.01103	4.38457589710058e-25	1.30372761785417e-23	555.659	489.72	579.971	1199.73	1060.21	1017.62	Y43F4A.1
WBGene00012819	1.02099	0.00695055	0.0189932	40.6097	41.1529	34.116	12.9217	24.9706	19.277	Y43F8B.9
WBGene00012880	1.95694	4.14848335767339e-36	2.25390761248888e-34	483.354	542.19	379.886	130.211	126.934	104.502	Y45F10C.4
WBGene00012905	1.06256	3.01004035172393e-05	0.000146179	97.067	108.026	81.1406	56.6565	34.3346	45.6561	Y46G5A.14
WBGene00012912	1.09058	5.15155927970255e-15	7.64354849753456e-14	343.696	402.27	323.641	174.939	169.592	157.26	Y46G5A.22
WBGene00012917	-1.37276	2.33077921605006e-42	1.62472902145225e-40	824.079	737.666	957.091	2093.31	1979.96	2454.27	Y46G5A.29
WBGene00012925	1.12444	2.87690181467475e-15	4.38297474404777e-14	427.887	417.702	373.431	227.62	166.471	164.362	wht-8
WBGene00012937	1.24274	4.09024339917085e-25	1.21866163211586e-23	656.688	682.11	533.869	256.445	274.677	259.732	Y47D3A.31
WBGene00012939	-1.48353	5.42618448988324e-31	2.19693573675327e-29	189.182	186.217	248.032	618.252	537.909	590.485	Y47D3B.1
WBGene00012941	-1.31494	0.00350036	0.0104734	13.8667	15.4323	11.0646	51.6867	26.0111	22.3207	Y47D3B.4
WBGene00012942	1.46762	1.69166918222741e-54	2.04913829302924e-52	7358.27	7870.49	6301.31	2540.6	2971.5	2272.66	Y47D3B.6
WBGene00012946	1.20111	1.33973181494827e-05	6.97377835903681e-05	90.1336	77.1617	70.9981	40.7529	36.4155	26.3791	Y47H9B.2
WBGene00012947	-1.61847	2.46956060637672e-06	1.45300860267627e-05	14.8572	17.49	32.2718	54.6686	85.3163	59.8602	Y47H9C.1
WBGene00013007	-2.0201	9.71704284766316e-43	6.90377207705606e-41	89.1431	93.6229	91.2832	380.692	373.519	357.132	Y48E1B.8
WBGene00013008	-1.00846	0.000841751	0.00297878	31.6953	25.7206	42.4144	49.6987	75.9523	76.0934	clec-146
WBGene00013048	-1.10017	3.04790934755616e-05	0.000147776	36.6477	40.1241	68.2319	106.355	121.732	84.2101	Y50E8A.5
WBGene00013068	1.17302	0.00440506	0.0127969	58.4383	43.2106	31.3498	12.9217	12.4853	33.4811	Y51A2B.4
WBGene00013070	2.51966	1.34784300290355e-05	7.01106085776441e-05	28.7239	31.8935	21.2072	4.96987	7.2831	2.02916	Y51A2B.6
WBGene00013079	-1.58004	2.15869888810219e-24	6.05336853289833e-23	137.677	97.7382	112.49	380.692	342.306	317.563	ttr-26
WBGene00013085	1.14115	3.40231572917269e-08	2.57447116465509e-07	146.591	133.747	139.23	53.6746	74.9119	61.8893	mpz-6
WBGene00013121	1.03991	0.00932868	0.0245039	31.6953	34.98	41.4924	25.8433	12.4853	14.2041	spe-38
WBGene00013138	1.31599	3.3271511014098e-17	5.83257876353903e-16	306.058	291.157	267.395	134.186	107.166	105.516	Y53C10A.10
WBGene00013165	1.31936	5.651289986467e-12	6.39959872950263e-11	211.963	287.042	204.696	96.4155	112.368	73.0497	Y53F4B.19
WBGene00013166	-1.10733	0.00158095	0.00519415	17.8286	16.4612	33.1939	47.7108	48.9008	49.7144	Y53F4B.20
WBGene00013169	-1.6973	0.000143737	0.000603353	8.91431	6.17294	18.4411	33.7951	42.6582	33.4811	Y53F4B.23
WBGene00013180	-1.64628	9.17810342744205e-07	5.78643397827383e-06	14.8572	25.7206	21.2072	69.5782	75.9523	47.6852	cutl-10
WBGene00013194	1.05298	3.55203616437472e-13	4.54476107680775e-12	310.02	306.589	271.084	152.078	140.46	134.939	Y54E2A.9
WBGene00013198	1.00395	1.45560574858431e-10	1.44271909809382e-09	298.134	332.31	238.812	145.12	149.824	137.983	Y54E5A.2
WBGene00013207	-2.37169	3.19265786043251e-16	5.17336599358241e-15	29.7144	11.3171	36.8821	146.114	108.206	152.187	zipt-2.3
WBGene00013257	1.60531	6.61471880486398e-18	1.22343322275695e-16	234.744	222.226	224.981	96.4155	63.467	63.9185	Y57A10A.14
WBGene00013264	-2.47985	1.40036338160477e-11	1.53634521554234e-10	10.8953	9.25941	14.7528	69.5782	56.1839	70.006	Y57A10A.24
WBGene00013290	1.29083	7.88166697710043e-62	1.32358266576807e-59	4503.71	4114.26	3745.38	1741.44	1592.92	1717.68	Y57G11A.2
WBGene00013297	3.67805	5.83927091872186e-18	1.08271951865585e-16	104	113.171	56.2452	7.95179	5.20221	8.11663	Y57G11B.5
WBGene00013303	1.08326	6.72354408136615e-14	9.16610096258569e-13	307.049	331.281	291.369	164.006	136.298	137.983	Y57G11C.5
WBGene00013331	2.04609	8.504757268899e-40	5.34822565616125e-38	617.069	593.631	498.831	179.909	125.894	107.545	Y57G11C.42
WBGene00013337	1.28873	0.00069019	0.0024938	41.6001	38.0664	39.6483	12.9217	19.7684	16.2333	Y57G11C.48
WBGene00013357	1.17588	3.24321034717232e-06	1.87585763250538e-05	101.029	137.862	85.7509	45.7228	57.2244	40.5832	clec-260
WBGene00013391	6.21054	9.66897141018228e-07	6.07596096239796e-06	27.7334	33.9512	19.3631	0	1.04044	0	Y62H9A.3
WBGene00013392	5.59067	1.85499737868779e-09	1.62496450872841e-08	61.4097	62.7582	23.0513	0	0	3.04374	Y62H9A.4
WBGene00013393	6.17542	4.90880427207577e-15	7.29801906767966e-14	119.848	123.459	50.7129	2.98192	1.04044	0	Y62H9A.5
WBGene00013394	4.89005	7.07584773676102e-09	5.85808839517392e-08	104.991	132.718	35.038	0.993974	5.20221	3.04374	ule-5
WBGene00013429	1.26843	1.33657342568116e-14	1.9307802624356e-13	310.02	322.022	274.772	159.036	108.206	108.56	Y66D12A.3
WBGene00013473	1.34515	1.14323471954631e-47	1.01166004104523e-45	1288.61	1332.33	1155.33	528.794	492.129	464.677	Y69E1A.1
WBGene00013474	1.04213	8.87103184570319e-45	7.16372178228425e-43	2330.6	2398.19	2230.45	1202.71	1076.86	1098.79	Y69E1A.2
WBGene00013489	-1.56869	1.26653010656805e-91	6.23892730495422e-89	1676.88	1421.83	1751.9	4749.21	4718.41	4927.81	col-42
WBGene00013492	-2.27788	5.6697578355643e-07	3.66525289999865e-06	7.92383	7.20176	8.29847	35.7831	35.3751	42.6123	Y70C5C.1
WBGene00013496	1.3375	1.60724657869098e-12	1.92791314447202e-11	244.648	203.707	173.346	77.53	74.9119	93.3413	Y70D2A.1
WBGene00013515	-1.15734	1.8072119463215e-06	1.08476759312507e-05	44.5716	62.7582	49.7908	146.114	111.327	92.3267	Y73F4A.2
WBGene00013516	-1.93862	4.90402618423143e-06	2.75977528372323e-05	10.8953	10.2882	11.0646	53.6746	38.4964	31.452	Y73F4A.3
WBGene00013520	1.07548	4.35033667016407e-12	4.98753105598794e-11	408.077	385.809	367.899	139.156	234.1	178.566	best-21
WBGene00013521	1.06857	8.99262215971798e-05	0.00039399	96.0765	63.787	76.5304	35.7831	35.3751	41.5978	Y73F8A.12
WBGene00013526	1.14696	7.19295146070425e-13	8.91757019180264e-12	286.249	256.177	295.979	145.12	132.136	101.458	Y73F8A.20
WBGene00013559	-1.38438	1.9944043551888e-05	0.000100215	196.115	284.984	242.5	416.475	831.314	641.214	Y75B8A.28
WBGene00013567	1.03795	4.47394730617468e-16	7.15541052929107e-15	544.764	553.507	446.274	272.349	260.111	219.149	Y75B12B.1
WBGene00013585	-1.07794	8.97901590261138e-31	3.58626748672408e-29	526.935	477.374	577.205	1076.47	1092.46	1172.85	cyp-42A1
WBGene00013592	-1.09385	1.27784555677273e-08	1.01910424382015e-07	86.1717	77.1617	83.9068	142.138	184.158	201.901	Y81G3A.4
WBGene00013651	1.04396	5.13349766337397e-06	2.88120711246447e-05	122.819	132.718	127.243	82.4998	59.3052	43.6269	Y105C5B.11
WBGene00013673	-1.65552	5.46182654250404e-24	1.47289913585994e-22	83.2003	90.5364	123.555	314.096	295.486	329.738	Y105E8A.13
WBGene00013693	-1.25812	3.66710070892815e-14	5.11731957285555e-13	87.1622	95.6805	94.9714	211.716	218.493	234.368	Y105E8B.9
WBGene00013696	1.08511	3.00756203214027e-24	8.29211785652404e-23	699.278	698.571	654.657	302.168	305.89	359.161	Y106G6A.4
WBGene00013700	1.2001	4.27789070474369e-29	1.53443370958015e-27	865.679	787.049	781.901	402.559	329.82	326.695	Y106G6D.3
WBGene00013702	-1.24532	0.0157078	0.0382927	6.93336	12.3459	12.9087	26.8373	37.4559	12.175	Y106G6D.6
WBGene00013748	-1.55576	0.00378501	0.0111959	6.93336	5.14411	12.9087	32.8011	27.0515	14.2041	ssu-1
WBGene00013751	-1.41158	0.00431468	0.0125814	7.92383	11.3171	11.0646	16.8976	39.5368	24.3499	Y113G7A.14
WBGene00013762	1.40704	2.98875162591578e-38	1.77380608545315e-36	998.403	1128.62	872.262	370.752	402.651	357.132	Y113G7B.12
WBGene00013781	-1.15689	0.00161985	0.00531014	15.8477	27.7782	18.4411	44.7288	34.3346	58.8456	Y116A8B.4
WBGene00013800	1.1635	6.15895053818459e-10	5.70997308991794e-09	233.753	257.206	188.099	84.4878	90.5185	127.837	Y116A8C.23
WBGene00013820	-1.9738	0.000119046	0.000508016	9.90479	4.11529	9.22053	24.8494	44.739	22.3207	Y116F11B.2
WBGene00013835	-1.27223	7.99548646982511e-15	1.17335947419141e-13	125.791	85.3923	117.101	267.379	260.111	266.834	mlt-4
WBGene00013849	-1.40253	2.86673759049253e-20	6.18462016237937e-19	187.201	161.525	247.11	619.246	502.534	456.561	ZC84.6
WBGene00013853	-2.26458	4.79374143612017e-12	5.47887942327795e-11	11.8858	13.3747	30.4277	96.4155	96.7612	77.108	ZC116.1
WBGene00013858	1.30652	2.96716028973152e-34	1.43296388109975e-32	799.317	813.799	699.838	300.18	298.607	335.826	ssp-34
WBGene00013865	1.10892	3.5027682462927e-07	2.34014055803407e-06	126.781	169.756	160.437	52.6806	90.5185	68.9914	ZC334.7
WBGene00013867	2.71646	1.21221004447783e-21	2.83450000590085e-20	155.505	192.39	118.945	30.8132	12.4853	27.3936	ZC373.2
WBGene00013884	-1.20421	1.46060810883448e-19	3.02733052347209e-18	216.915	209.88	304.277	537.74	573.284	577.296	ZC412.3
WBGene00013891	-1.03649	8.88294831358959e-23	2.22118798947931e-21	771.583	752.07	978.298	1544.64	1668.87	1922.63	ZC434.3
WBGene00013900	-1.97484	1.69489492793728e-11	1.84986390288458e-10	17.8286	27.7782	40.5703	82.4998	136.298	121.75	ugt-18
WBGene00013946	-1.45955	2.56273597881406e-21	5.80860618020156e-20	108.953	99.7958	102.348	268.373	281.96	305.388	ZK228.3
WBGene00013947	-1.25217	3.44387649821168e-13	4.41019123835114e-12	107.962	92.5941	118.023	238.554	300.688	221.178	ZK228.4
WBGene00013956	1.2457	3.13115618077192e-28	1.09132608583602e-26	889.45	898.162	868.574	349.879	320.456	449.459	ZK265.3
WBGene00013980	1.00541	6.53341046254525e-11	6.70491248718706e-10	264.458	255.148	266.473	111.325	147.743	132.91	dos-1
WBGene00013986	1.99827	2.90978287411988e-32	1.27598727933957e-30	515.049	569.968	356.834	133.193	122.772	104.502	ZK512.7
WBGene00014007	1.14858	1.7549816500617e-11	1.90576950717209e-10	297.144	302.474	215.76	138.162	108.206	120.735	ZK596.2
WBGene00014030	-1.21694	9.34105628108516e-30	3.45105324304691e-28	358.554	312.762	295.979	699.758	757.442	790.357	glb-1
WBGene00014042	1.66114	0.0110666	0.0283839	18.8191	14.4035	14.7528	8.94577	2.08089	4.05832	ZK666.2
WBGene00014052	-1.20682	4.19480235490493e-08	3.14354914811283e-07	78.2479	55.5564	93.1273	177.921	133.177	214.076	ZK669.2
WBGene00014104	1.13187	0.000154565	0.000645975	54.4764	65.8447	83.9068	37.771	27.0515	28.4082	ZK849.6
WBGene00014116	1.4678	2.7038308390175e-27	8.97914879528103e-26	454.63	416.673	385.418	142.138	145.662	166.391	ZK858.2
WBGene00014117	1.32503	1.29767855582737e-17	2.34725749057734e-16	300.115	286.013	260.019	100.391	121.732	115.662	clec-91
WBGene00014121	1.00773	1.66507888291116e-09	1.46817038971725e-08	217.905	328.194	269.239	135.18	127.974	142.041	ZK858.8
WBGene00014127	1.29253	1.8247035137138e-09	1.60127485306785e-08	169.372	157.41	147.528	79.5179	43.6986	70.006	ZK892.3
WBGene00014158	1.30962	1.05861655466165e-35	5.647738427722e-34	890.441	968.122	806.796	335.963	389.126	350.03	ZK938.1
WBGene00014178	1.45864	0.000167512	0.000695557	55.4668	90.5364	40.5703	35.7831	11.4449	20.2916	ZK1010.4
WBGene00014183	-1.2273	3.00059729607741e-37	1.67965253187243e-35	2101.8	1943.45	2685.94	5206.44	4966.03	5593.38	ZK1025.3
WBGene00014184	-1.72936	3.87572039339661e-23	9.90923805771888e-22	75.2764	64.8158	78.3745	248.494	255.949	221.178	ZK1025.4
WBGene00014189	-2.03375	5.71625334827394e-05	0.000260966	4.9524	4.11529	16.5969	30.8132	28.092	47.6852	nhr-245
WBGene00014235	-1.86421	0.00141317	0.00470252	9.90479	4.11529	4.61026	33.7951	15.6066	18.2624	ZK1225.1
WBGene00014240	1.24918	2.08989406338565e-18	4.01096811281989e-17	303.087	316.877	329.173	124.247	133.177	142.041	htas-1
WBGene00014245	1.26149	2.31987975254059e-05	0.000114939	87.1622	55.5564	69.154	25.8433	29.1324	33.4811	ZK1307.2
WBGene00014247	1.08535	1.2117451929122e-13	1.62284725006886e-12	323.887	370.376	287.68	146.114	149.824	166.391	ZK1307.4
WBGene00014248	-1.0737	0.00449533	0.0130361	17.8286	21.6053	17.519	51.6867	38.4964	29.4228	ZK1307.7
WBGene00014755	1.29696	3.23630966546174e-06	1.87259922616263e-05	70.324	75.1041	86.673	31.8072	36.4155	26.3791	F40F12.8
WBGene00014851	1.22302	0.0177597	0.0425437	21.7905	20.5765	19.3631	8.94577	10.4044	7.10206	W01G7.2
WBGene00014857	1.63218	4.52135943342228e-07	2.9649005359854e-06	59.4288	61.7294	64.5437	22.8614	20.8089	16.2333	W08D2.9
WBGene00014987	1.02985	3.01698505805833e-07	2.03213332670857e-06	175.315	152.266	175.19	58.6445	94.6803	93.3413	ZK637.6
WBGene00014996	1.19363	2.96612290228301e-13	3.82156619441484e-12	258.515	246.917	227.747	92.4396	121.732	106.531	ZK1251.5
WBGene00015019	-1.90181	2.60592180865332e-18	4.94355744393823e-17	39.6192	40.1241	41.4924	152.078	157.107	144.07	B0205.4
WBGene00015044	1.59692	3.12420836649982e-45	2.57930453855499e-43	611.126	602.89	660.19	206.747	211.21	201.901	cyp-34A9
WBGene00015045	2.15849	0.000102076	0.000442764	18.8191	29.8359	28.5836	4.96987	8.32354	4.05832	cyp-34A10
WBGene00015046	1.04263	9.1649943225142e-07	5.78063534349615e-06	148.572	111.113	133.698	57.6505	64.5075	68.9914	nlp-34
WBGene00015051	1.03001	1.70252855562958e-19	3.51396187082318e-18	518.021	540.132	513.583	280.301	239.302	249.587	B0218.7
WBGene00015076	-1.62147	0.0014524	0.00481137	10.8953	5.14411	8.29847	29.8192	23.9302	21.3062	B0238.12
WBGene00015083	1.2895	2.34740795829429e-35	1.22147869041102e-33	1375.78	1252.08	1064.97	512.891	532.707	464.677	egg-1
WBGene00015093	1.01625	0.00084499	0.0029881	81.2193	53.4988	58.0893	38.765	24.9706	31.452	B0261.5
WBGene00015094	1.05579	5.34892007517275e-28	1.85120236231623e-26	905.298	962.978	833.536	440.331	416.177	442.357	B0261.6
WBGene00015096	-1.06506	5.50032908763105e-19	1.09991695882289e-17	249.601	225.312	212.994	498.975	489.008	450.473	B0261.8
WBGene00015102	1.37066	3.3441217291747e-61	5.31391730255309e-59	7040.33	6784.06	5568.28	2608.19	2394.06	2495.87	cpg-2
WBGene00015135	-1.43667	8.926498524579e-12	9.95590907141347e-11	57.4478	57.6141	47.9467	165	138.379	136.968	cyp-23A1
WBGene00015169	1.09533	2.16006565599103e-34	1.04660492669624e-32	1787.82	1566.9	1538.91	714.667	834.435	741.657	B0403.5
WBGene00015171	-1.15257	1.5119073764739e-06	9.19085446710462e-06	43.5811	39.0953	55.3232	101.385	94.6803	111.604	vang-1
WBGene00015179	1.32318	0.000538903	0.00199897	49.524	53.4988	29.5057	15.9036	15.6066	21.3062	B0416.3
WBGene00015196	-1.55782	7.02638966638907e-13	8.72571315041157e-12	51.5049	46.297	42.4144	144.126	136.298	131.895	B0454.5
WBGene00015216	-1.05827	1.74421447933786e-09	1.53519961737075e-08	86.1717	89.5076	83.9068	186.867	173.754	179.581	valv-1
WBGene00015236	1.06632	9.04890123799339e-14	1.22234609227666e-12	393.22	407.414	325.485	197.801	186.239	153.201	B0511.11
WBGene00015257	-1.0211	0.00313211	0.00950243	22.781	16.4612	28.5836	46.7168	50.9817	40.5832	B0554.4
WBGene00015268	-1.58849	6.22384325001728e-15	9.19759555487553e-14	57.4478	49.3835	54.4011	176.927	150.864	157.26	BE0003N10.3
WBGene00015298	-1.93337	1.88998392901178e-108	1.55167680571867e-105	378.363	354.944	403.859	1450.21	1455.58	1441.72	C01F1.3
WBGene00015300	-1.70089	5.25725601957595e-13	6.63464811761685e-12	514.059	424.904	670.332	1595.33	1559.62	2078.87	C01F1.5
WBGene00015312	1.32456	1.37785428899651e-25	4.21572063825888e-24	709.183	703.715	548.621	266.385	285.081	231.324	C01G8.1
WBGene00015320	1.43022	0.0111675	0.0286118	12.8762	20.5765	23.9734	6.95782	7.2831	7.10206	C02B8.1
WBGene00015332	-1.32942	1.08457448456114e-21	2.54814653940295e-20	137.677	145.064	153.061	367.77	396.409	331.767	tyr-1
WBGene00015340	1.84616	1.08822931594166e-64	1.98541392975133e-62	1054.86	1131.71	938.65	265.391	279.879	323.651	C02E7.7
WBGene00015355	1.10212	0.000486057	0.00181893	76.2669	60.7005	48.8688	28.8252	36.4155	21.3062	C02F12.5
WBGene00015386	1.04272	2.3037667173208e-09	2.00029756454564e-08	213.944	236.629	211.15	92.4396	95.7207	132.91	C03B8.3
WBGene00015388	1.44857	4.89342626129879e-10	4.57111588429036e-09	180.267	202.678	123.555	55.6625	81.1545	48.6998	C03F11.2
WBGene00015457	1.68382	1.27799405203389e-19	2.65255563215687e-18	277.334	326.137	221.293	75.542	103.004	78.1226	C04G6.7
WBGene00015458	2.0574	1.02635003327976e-25	3.15330577792273e-24	244.648	224.283	200.085	52.6806	63.467	44.6415	C04G6.10
WBGene00015474	-1.31119	5.56524944886774e-08	4.11421992773224e-07	37.6382	42.1817	53.4791	93.4336	117.57	120.735	C05D9.7
WBGene00015476	-1.44211	6.87686479200561e-13	8.55440302157061e-12	69.3336	52.47	56.2452	152.078	166.471	165.376	C05D9.9
WBGene00015510	-1.37079	1.6296724356559e-39	1.0076694248587e-37	595.278	501.037	679.553	1467.11	1446.22	1684.2	erp-44.2
WBGene00015523	-1.87905	3.56424337735637e-06	2.04473558348495e-05	14.8572	6.17294	17.519	57.6505	38.4964	46.6706	ztf-30
WBGene00015532	-1.79341	0.00163163	0.00533929	6.93336	2.05765	10.1426	18.8855	22.8897	25.3645	C06E4.3
WBGene00015544	2.71159	4.08377678205939e-33	1.8859391651648e-31	279.315	256.177	212.072	30.8132	56.1839	27.3936	C06E8.5
WBGene00015602	1.20157	0.0105829	0.027355	36.6477	25.7206	19.3631	14.9096	8.32354	12.175	fbxa-158
WBGene00015605	-1.80886	0.000235014	0.000944275	5.94288	7.20176	11.0646	26.8373	24.9706	33.4811	C08E3.13
WBGene00015616	1.12798	1.08068174139495e-05	5.71388721800881e-05	77.2574	116.257	91.2832	36.777	47.8604	45.6561	C08G5.3
WBGene00015623	1.39578	6.16633589001232e-47	5.26740530535272e-45	1138.06	1236.65	1149.8	432.379	503.574	403.803	C09B8.4
WBGene00015647	-1.00273	1.2615035997064e-13	1.6855786796077e-12	186.21	207.822	247.11	474.126	423.46	388.584	C09F5.1
WBGene00015663	1.32444	0.0126575	0.0318549	14.8572	28.807	24.8954	13.9156	8.32354	5.0729	C10A4.2
WBGene00015665	2.5014	0.000435748	0.00164693	16.8381	26.7494	13.8308	4.96987	0	5.0729	C10A4.4
WBGene00015667	1.72275	0.00911274	0.0240393	26.7429	15.4323	8.29847	3.9759	5.20221	6.08748	C10A4.6
WBGene00015688	1.14015	5.80214197744507e-49	5.64105619359758e-47	1812.58	1912.58	1708.56	824.005	817.788	822.824	C10G11.8
WBGene00015696	1.3276	1.15951942646038e-11	1.28354892016716e-10	195.124	164.612	155.827	60.6324	69.7097	75.0789	C10H11.7
WBGene00015706	-1.94958	0.00126613	0.00426506	4.9524	6.17294	3.68821	17.8915	18.728	20.2916	C12D5.3
WBGene00015720	-1.79883	0.000254786	0.00101653	8.91431	6.17294	12.9087	46.7168	18.728	32.4665	C13A2.3
WBGene00015780	1.39799	4.72099345151419e-63	8.01917715246859e-61	4826.61	4720.24	4048.73	1885.57	1680.32	1591.87	C14F11.4
WBGene00015781	-1.59353	1.73480108844552e-17	3.11127311711747e-16	724.04	674.908	981.986	2334.85	2216.14	2636.89	C14F11.6
WBGene00015792	-1.16742	0.000300699	0.00117996	35.6573	21.6053	35.9601	61.6264	98.8421	49.7144	C15C7.6
WBGene00015795	-2.17517	4.77094654619167e-78	1.50010740552384e-75	252.572	198.563	289.525	1186.81	1043.56	1122.12	C15F1.2
WBGene00015798	1.07142	0.00634971	0.0175723	28.7239	42.1817	37.8042	21.8674	13.5258	16.2333	C15H9.2
WBGene00015820	1.04167	4.65184888969275e-16	7.42386856283795e-15	416.001	407.414	394.639	174.939	197.684	219.149	C16A11.7
WBGene00015857	-1.14462	0.0174981	0.0419921	15.8477	17.49	4.61026	33.7951	27.0515	22.3207	C16D9.1
WBGene00015865	-1.41825	1.36388822144602e-09	1.21565380799332e-08	46.5525	46.297	56.2452	119.277	168.552	111.604	C16E9.1
WBGene00015894	1.21608	1.55515733307074e-44	1.20958500358523e-42	2532.66	3068.98	2708.99	1172.89	1301.59	1102.85	acdh-2
WBGene00015907	1.09522	6.75955881704636e-14	9.20604173447315e-13	331.811	360.088	361.445	175.933	130.055	186.683	C17F3.1
WBGene00015908	1.25263	9.37850639750768e-09	7.64032897146463e-08	154.515	161.525	120.789	58.6445	74.9119	49.7144	C17F3.3
WBGene00015910	-1.38962	4.19790407752416e-11	4.38731445952278e-10	72.305	50.4123	82.9847	155.06	170.633	215.091	C17F4.2
WBGene00015911	-1.1107	3.43777878753379e-07	2.29880067521151e-06	65.3716	58.6429	69.154	118.283	124.853	174.508	C17F4.3
WBGene00015912	1.32262	1.26429911396621e-07	8.9567652474557e-07	144.61	110.084	88.5171	45.7228	39.5368	51.7435	fbxc-50
WBGene00015937	1.5776	1.00012783727258e-29	3.68575790005341e-28	433.83	479.431	402.937	165.994	147.743	126.822	C17H12.12
WBGene00015987	1.29323	5.26564013428177e-10	4.90950346400101e-09	134.705	160.496	130.931	58.6445	57.2244	57.831	C18G1.9
WBGene00015988	1.28158	3.04647765779478e-14	4.28769969779917e-13	211.963	272.638	246.188	105.361	89.4781	105.516	C18H2.1
WBGene00015991	1.16079	0.00027017	0.0010721	68.3431	68.9311	49.7908	20.8735	38.4964	24.3499	C18H2.4
WBGene00015996	-1.98891	0.00316886	0.00960603	2.97144	3.08647	7.37642	10.9337	13.5258	29.4228	C18H7.6
WBGene00016000	-1.6638	0.000104046	0.00045051	7.92383	13.3747	16.5969	55.6625	30.1728	34.4957	C18H9.1
WBGene00016018	-1.05262	7.68191419304066e-34	3.67389410824449e-32	708.193	614.207	728.422	1366.71	1473.27	1417.37	C23H3.2
WBGene00016023	-1.12941	1.92584110059017e-07	1.32495715942838e-06	69.3336	57.6141	59.9334	110.331	137.338	161.318	prmt-6
WBGene00016029	-1.64797	4.87162705734568e-20	1.03141697211253e-18	85.1812	78.1905	116.179	343.915	285.081	249.587	elf-1
WBGene00016054	1.18281	1.16635638732645e-20	2.58805025404059e-19	490.287	486.633	410.313	194.819	198.725	217.12	C24D10.2
WBGene00016058	1.28327	8.73897605998588e-23	2.18889132566901e-21	438.782	443.423	447.196	180.903	156.066	209.003	nspd-3
WBGene00016084	1.90611	1.28518103305172e-21	2.99092996951785e-20	259.506	251.033	179.8	61.6264	67.6288	54.7873	cht-3
WBGene00016130	1.82054	2.6121347594215e-39	1.59512923449301e-37	545.754	552.478	490.532	142.138	183.118	124.793	C26B2.8
WBGene00016132	-1.26695	6.27978901002631e-10	5.80742941114949e-09	64.3812	83.3347	83.9068	163.012	159.188	235.382	C26B9.2
WBGene00016136	-1.55126	6.8969614159695e-13	8.57218635872139e-12	85.1812	52.47	118.945	242.53	215.372	297.272	C26B9.7
WBGene00016146	1.47799	7.60618155633819e-27	2.45423910566738e-25	869.641	736.637	679.553	206.747	299.648	314.52	C26F1.1
WBGene00016147	1.66628	7.77733073644514e-14	1.05734492753621e-12	193.143	183.13	151.217	38.765	74.9119	52.7581	cyp-32A1
WBGene00016153	1.81733	1.18098405935001e-18	2.31466610465178e-17	237.715	272.638	181.644	73.5541	73.8714	48.6998	C27A2.5
WBGene00016163	1.10701	1.0983367175935e-11	1.22039248215013e-10	305.068	253.09	229.591	134.186	116.53	114.647	C27D9.1
WBGene00016164	3.02303	4.74802514245306e-67	9.88257965565792e-65	372.42	440.336	392.794	55.6625	45.7795	46.6706	C27D9.2
WBGene00016178	1.10631	3.85517927784545e-30	1.45708029074169e-28	1464.92	1351.87	1188.53	565.571	656.519	638.17	mesp-1
WBGene00016180	-1.46359	7.36285534972493e-10	6.76668385312407e-09	80.2288	43.2106	98.6596	251.475	208.089	155.231	C28C12.4
WBGene00016181	1.11242	3.00152072924622e-11	3.18424072769567e-10	244.648	219.139	273.85	120.271	126.934	94.3559	C28C12.11
WBGene00016196	1.7043	8.27787024489415e-26	2.55921268784615e-24	344.687	312.762	366.977	84.4878	130.055	100.443	C28H8.5
WBGene00016247	-1.33574	3.84547157623524e-31	1.56984472247526e-29	423.925	377.578	516.35	1078.46	1004.03	1247.93	C30B5.6
WBGene00016274	2.06482	1.37856179967255e-77	4.24424714074188e-75	2310.79	2636.87	1869.92	527.8	599.295	502.217	C30G12.2
WBGene00016276	-1.43207	5.19843811865176e-18	9.663209876407e-17	117.867	96.7093	113.412	245.512	300.688	339.884	C30G12.4
WBGene00016283	-1.65081	4.37588748070829e-19	8.82221898907327e-18	59.4288	62.7582	75.6083	217.68	193.522	211.033	zmp-3
WBGene00016288	1.17423	4.62372864947008e-15	6.89080972983948e-14	334.782	369.347	298.745	159.036	161.269	123.779	C31H1.5
WBGene00016294	-1.2666	2.36113320764859e-08	1.8182817375003e-07	60.4192	38.0664	54.4011	127.229	117.57	123.779	C31H2.4
WBGene00016302	1.6912	0.00189429	0.00609225	26.7429	19.5476	19.3631	6.95782	7.2831	6.08748	fbxc-7
WBGene00016319	-1.31018	1.07725969304897e-35	5.72652652657473e-34	274.363	309.676	294.135	703.734	701.258	772.095	C32D5.12
WBGene00016327	1.30569	5.59819903397011e-24	1.50418518770928e-22	536.84	547.334	469.325	244.518	189.361	193.785	C32E12.1
WBGene00016328	-1.44711	0.0209483	0.0489214	4.9524	8.23058	3.68821	16.8976	13.5258	15.2187	pde-5
WBGene00016329	-1.74147	2.12815884228762e-48	1.99050198552699e-46	289.22	242.802	305.199	920.42	816.748	1065.31	osr-1
WBGene00016340	1.44064	4.25144091451139e-05	0.000200472	50.5144	59.6717	47.0247	17.8915	13.5258	26.3791	gba-2
WBGene00016351	1.18256	7.49058855383515e-45	6.08219327739428e-43	1408.46	1324.1	1270.59	605.33	581.608	576.281	C33F10.1
WBGene00016357	1.16969	6.25433421399198e-22	1.48595741180665e-20	525.945	593.631	556.92	285.271	241.383	218.135	C33F10.11
WBGene00016399	1.01976	2.47933711914158e-17	4.40380335897528e-16	547.735	527.786	479.467	285.271	252.828	228.28	C34D4.3
WBGene00016403	-1.09738	1.49217813474331e-06	9.08212869655545e-06	52.4954	48.3547	55.3232	95.4215	112.368	126.822	grsp-3
WBGene00016413	1.16844	3.39416590709515e-06	1.95551593664921e-05	104.991	82.3058	91.2832	36.777	39.5368	47.6852	C34F11.1
WBGene00016417	-1.1919	0.000112498	0.000483002	39.6192	32.9223	28.5836	55.6625	64.5075	110.589	C34F11.8
WBGene00016422	-2.014	1.51515735780153e-27	5.0888625985434e-26	2063.17	1520.6	2369.68	7763.93	7778.35	8507.25	noah-1
WBGene00016434	1.87427	1.08386803219402e-18	2.1271449906724e-17	250.591	340.54	217.604	90.4516	81.1545	48.6998	C35B1.4
WBGene00016447	1.12786	1.50063013751821e-29	5.44872534944571e-28	1220.27	1233.56	1005.96	523.824	497.332	561.062	msd-4
WBGene00016457	-1.48953	0.00113531	0.00387654	11.8858	11.3171	15.6749	31.8072	19.7684	57.831	C35E7.5
WBGene00016468	1.14275	6.33169914027541e-14	8.67190453150973e-13	425.906	413.587	308.888	149.096	178.956	191.755	C36B7.5
WBGene00016485	3.14056	7.12850275395347e-05	0.000318744	21.7905	15.4323	16.5969	1.98795	3.12133	1.01458	meg-4
WBGene00016534	1.95756	9.99962254108847e-94	5.2776579254359e-91	2133.49	2015.46	1743.6	553.644	482.765	479.896	C39D10.7
WBGene00016565	1.03404	0.0140407	0.0348377	41.6001	49.3835	25.8175	24.8494	23.9302	8.11663	C41D11.6
WBGene00016596	1.79666	3.90571126734245e-39	2.3655164388847e-37	899.355	905.364	672.176	199.789	283	230.31	C42D4.3
WBGene00016612	1.61411	1.96805394384365e-15	3.03273213577908e-14	177.296	211.938	174.268	50.6927	56.1839	77.108	C43G2.3
WBGene00016625	-1.65626	8.82105100358423e-18	1.61533447002438e-16	67.3526	53.4988	62.6996	202.771	204.967	171.464	aff-1
WBGene00016627	2.99094	4.27567624985854e-42	2.89843778075273e-40	357.563	393.01	242.5	45.7228	29.1324	49.7144	C44B7.5
WBGene00016628	-1.26252	0.000316837	0.00123835	24.762	19.5476	20.2852	38.765	69.7097	46.6706	slc-36.5
WBGene00016636	2.50241	3.60929009417433e-78	1.15952367416757e-75	1261.87	1382.74	915.598	205.753	211.21	211.033	perm-2
WBGene00016638	1.99989	1.11627457035932e-114	9.70370917692351e-112	4837.5	4583.41	3801.62	1165.93	1076.86	1062.26	perm-4
WBGene00016645	-1.14633	0.00954155	0.0250053	23.7715	8.23058	23.0513	19.8795	47.8604	54.7873	C44C1.6
WBGene00016658	3.47841	1.99862985564541e-11	2.15746910202541e-10	280.306	257.206	154.905	9.93974	18.728	33.4811	C45B2.1
WBGene00016659	-1.11196	3.33883606043979e-24	9.17124894073963e-23	400.154	358.03	460.104	793.191	946.803	896.888	C45B2.2
WBGene00016662	2.16888	1.91669664705035e-10	1.86348309540198e-09	74.2859	75.1041	65.4657	11.9277	12.4853	23.3353	C45B2.8
WBGene00016664	-1.06132	2.11309154823526e-31	8.84625124640813e-30	560.611	559.68	667.566	1206.68	1247.49	1280.4	C45E5.1
WBGene00016667	1.81966	0.00614	0.0170912	15.8477	23.6629	11.0646	2.98192	8.32354	3.04374	C45E5.4
WBGene00016671	-1.19753	3.83107539405848e-13	4.89331306598065e-12	86.1717	113.171	109.724	238.554	225.776	244.514	C45G7.4
WBGene00016680	1.22871	1.62451499305739e-18	3.14640662744458e-17	346.668	317.906	328.251	147.108	146.702	129.866	C45G9.9
WBGene00016683	-1.99306	2.45920315849819e-05	0.000121262	7.92383	6.17294	11.0646	24.8494	37.4559	38.554	C45G9.12
WBGene00016697	3.41586	9.69452703221786e-19	1.91020960642821e-17	104.991	72.0176	94.0494	8.94577	11.4449	5.0729	cyp-33C2
WBGene00016698	1.42509	3.06947559920259e-13	3.94440960043617e-12	198.096	176.958	154.905	62.6204	71.7906	62.9039	C46A5.1
WBGene00016749	-1.25898	1.06032859251439e-46	9.00548042538944e-45	643.812	620.38	628.84	1468.1	1400.44	1661.88	C48E7.1
WBGene00016752	1.19838	8.86392055263948e-10	8.06098571857885e-09	180.267	207.822	168.736	86.4757	60.3457	95.3705	C48E7.7
WBGene00016753	1.34906	1.80580090012013e-12	2.16081989489678e-11	167.391	162.554	174.268	70.5722	60.3457	66.9622	oac-9
WBGene00016822	2.68827	9.79714146465757e-06	5.21361744921532e-05	25.7525	29.8359	23.0513	5.96384	5.20221	1.01458	C50E3.11
WBGene00016843	1.35541	2.0630545067036e-12	2.45276102172693e-11	187.201	165.64	156.749	67.5902	63.467	67.9768	C50F7.3
WBGene00016845	-1.10995	4.7830173567991e-06	2.69475526110473e-05	71.3145	43.2106	52.557	150.09	100.923	109.575	C50F7.5
WBGene00016863	1.68678	6.0681035002012e-07	3.90738272444329e-06	55.4668	60.7005	57.1673	20.8735	18.728	14.2041	C52A10.2
WBGene00016894	-1.6207	3.3982303312286e-13	4.35551152080627e-12	49.524	39.0953	51.635	122.259	151.905	158.274	C53B7.3
WBGene00016896	1.95397	2.75349667072981e-06	1.6089827520777e-05	47.543	67.9023	37.8042	21.8674	8.32354	9.13121	nep-4
WBGene00016915	2.30393	8.10675931699404e-39	4.88986486475665e-37	432.839	582.314	421.378	107.349	116.53	66.9622	C54D2.1
WBGene00016954	1.44585	9.23537944440145e-12	1.02926423400728e-10	173.334	197.534	161.359	47.7108	61.3861	86.2392	C55C3.4
WBGene00016956	1.04714	3.28685481161463e-07	2.20386299482945e-06	130.743	154.323	130.931	61.6264	62.4266	77.108	C55C3.6
WBGene00016996	-1.64095	3.50910035281486e-16	5.66748470097246e-15	50.5144	49.3835	65.4657	173.945	178.956	164.362	D1005.2
WBGene00017009	1.84794	2.47419408379876e-08	1.89940987898068e-07	82.2098	99.7958	67.3099	26.8373	32.2537	10.1458	D1007.13
WBGene00017018	-1.21619	8.31960312702382e-32	3.5533842488774e-30	610.135	568.939	725.656	1551.59	1294.31	1582.74	D1014.5
WBGene00017019	1.47818	0.00145193	0.00481089	283.277	172.842	227.747	42.7409	76.9928	125.808	D1014.6
WBGene00017032	-1.37568	0.000692992	0.00250208	9.90479	13.3747	20.2852	43.7349	33.2942	36.5249	D1044.7
WBGene00017058	1.52157	3.98281449806176e-12	4.58753177337153e-11	149.562	138.891	146.606	48.7047	63.467	39.5686	msrp-6
WBGene00017059	1.42548	1.29080650622743e-16	2.13611853852507e-15	223.848	262.35	212.994	83.4938	83.2354	93.3413	msrp-5
WBGene00017068	1.05381	1.33038126545601e-21	3.09125382718694e-20	693.336	759.271	662.034	348.885	297.567	371.336	D2092.8
WBGene00017073	2.20972	1.83386547717233e-74	4.92742982211867e-72	1421.34	1854.97	1300.09	334.969	352.71	301.33	D2096.6
WBGene00017112	1.465	1.58174016328948e-37	8.9903677434969e-36	807.241	908.451	751.473	338.945	285.081	268.864	E03H12.5
WBGene00017134	1.46732	4.81914195815362e-10	4.5074227757971e-09	150.553	110.084	121.711	36.777	47.8604	53.7727	EEED8.3
WBGene00017154	-2.37181	3.73188598218914e-27	1.22555135655091e-25	62.4002	37.0376	68.2319	344.909	317.335	209.003	ugt-57
WBGene00017177	3.43541	9.54721180952264e-13	1.17183302426184e-11	78.2479	70.9888	37.8042	7.95179	5.20221	4.05832	F02E8.4
WBGene00017180	-1.23971	0.00266737	0.00822416	17.8286	10.2882	16.5969	30.8132	45.7795	29.4228	F02E11.2
WBGene00017184	-1.41964	1.52856118622977e-25	4.65754169280485e-24	187.201	201.649	231.435	548.674	642.994	469.75	ncam-1
WBGene00017201	-1.37702	5.39869845539736e-54	6.38255726190897e-52	589.335	566.881	678.631	1540.66	1688.64	1541.15	grsp-4
WBGene00017212	-2.70011	0.000143745	0.000603353	3.96192	1.02882	3.68821	13.9156	17.6875	25.3645	F07E5.7
WBGene00017216	1.21726	0.00412896	0.012078	31.6953	32.9223	27.6616	10.9337	13.5258	15.2187	F07F6.2
WBGene00017218	2.45268	1.14171754295493e-23	3.03458666363093e-22	225.829	247.946	151.217	32.8011	52.0221	29.4228	dct-5
WBGene00017247	-1.2381	3.77705335865956e-17	6.59778895204149e-16	135.696	130.661	150.295	337.951	358.953	287.126	F08D12.3
WBGene00017263	3.7208	4.70827907278158e-08	3.50700343435313e-07	29.7144	56.5853	21.2072	3.9759	4.16177	0	F08F3.6
WBGene00017265	-1.25336	2.70574928162777e-05	0.000132359	20.8001	27.7782	35.9601	65.6023	65.5479	71.0206	snpc-1.3
WBGene00017305	1.82013	1.79264066505427e-07	1.23792727795196e-06	61.4097	74.0752	47.9467	17.8915	20.8089	13.1895	nspb-12
WBGene00017307	-1.5168	4.57994403158127e-14	6.34324394552091e-13	696.307	607.005	885.171	1967.07	1862.39	2434.99	F09F9.2
WBGene00017351	1.9132	9.23682203437727e-05	0.000403493	31.6953	28.807	35.038	11.9277	10.4044	3.04374	cutl-5
WBGene00017370	1.49303	0.0009206	0.00322461	35.6573	33.9512	35.9601	10.9337	5.20221	21.3062	F10G7.6
WBGene00017379	-1.15488	9.75494888157045e-07	6.12138575676638e-06	61.4097	38.0664	61.7775	114.307	139.419	106.531	F11C7.7
WBGene00017420	-1.22378	1.49597008916388e-14	2.15262375634507e-13	111.924	114.199	105.114	241.536	241.383	290.17	F13B9.2
WBGene00017421	-1.03534	2.76134065121545e-05	0.000134899	43.5811	47.3259	42.4144	105.361	87.3972	80.1518	cutl-29
WBGene00017424	1.01683	3.26266004871444e-05	0.000157003	115.886	89.5076	121.711	49.6987	70.7501	41.5978	F13C5.3
WBGene00017426	-1.08239	2.54265210278966e-15	3.89784828770473e-14	174.324	156.381	191.787	372.74	399.53	335.826	F13C5.5
WBGene00017430	1.80311	4.4959145399937e-87	1.84557291866741e-84	3754.91	3937.31	3280.66	1114.24	1122.64	907.034	bcl-11
WBGene00017474	1.21631	0.002054	0.00652215	44.5716	38.0664	39.6483	23.8554	8.32354	20.2916	F14H12.7
WBGene00017535	-2.12019	4.00287822036732e-32	1.72462199243698e-30	71.3145	53.4988	89.4391	337.951	276.758	320.607	atf-8
WBGene00017541	3.66034	9.94069097456606e-17	1.66368665030733e-15	328.839	326.137	177.034	32.8011	16.6471	16.2333	F17E9.4
WBGene00017542	1.24706	4.79224163061109e-58	7.15350977951219e-56	2036.43	2006.2	1854.25	860.782	790.737	831.955	F17E9.5
WBGene00017548	1.06024	1.05092423933016e-17	1.91263034591393e-16	604.192	529.844	463.793	258.433	244.504	262.776	F18A1.7
WBGene00017553	1.1246	3.56343333815865e-13	4.55539946983638e-12	309.03	318.935	297.823	113.313	170.633	141.027	nep-8
WBGene00017560	-1.59455	1.20456786896852e-24	3.45545421741302e-23	208.001	184.159	279.382	614.276	575.365	842.101	F18C5.5
WBGene00017569	-1.84158	1.4818897298483e-13	1.9675980617878e-12	31.6953	40.1241	35.9601	101.385	155.026	129.866	F18E9.3
WBGene00017577	-1.04247	2.46573759071794e-13	3.21045551679557e-12	136.686	143.006	164.125	316.084	307.971	291.184	F18F11.4
WBGene00017635	1.68995	9.2313194875722e-27	2.97212286246932e-25	296.153	283.955	340.237	98.4034	96.7612	90.2976	F20D6.5
WBGene00017636	1.05775	4.10900684112924e-13	5.23022421173195e-12	300.115	315.849	272.928	149.096	148.783	128.852	F20D6.6
WBGene00017648	1.39801	1.17244285544114e-49	1.17866398079654e-47	1040.99	1093.64	958.935	395.602	390.166	387.569	ddo-3
WBGene00017654	-1.97314	1.20492316515469e-05	6.32103462359108e-05	10.8953	5.14411	12.9087	48.7047	32.2537	33.4811	F21C10.4
WBGene00017678	1.24946	4.9203085851884e-72	1.19200525035925e-69	2622.79	2668.77	2598.34	1094.37	1160.09	1064.29	asp-12
WBGene00017679	1.72359	0.00697175	0.0190265	15.8477	20.5765	13.8308	6.95782	2.08089	6.08748	F21F8.5
WBGene00017700	1.13952	1.006477025705e-05	5.3445591102435e-05	91.1241	90.5364	73.7642	40.7529	39.5368	35.5103	F22D3.4
WBGene00017716	-1.47514	2.27490448848756e-11	2.44498462042685e-10	812.193	673.879	1096.32	2290.12	2246.32	2645.01	F22F4.1
WBGene00017724	1.06882	1.10777627307672e-19	2.30898699062451e-18	623.011	622.438	517.272	256.445	293.405	290.17	F22F7.7
WBGene00017726	-1.46579	9.4450406884221e-06	5.03531065272373e-05	29.7144	27.7782	20.2852	44.7288	96.7612	73.0497	F22H10.2
WBGene00017743	1.22444	0.019142	0.0452825	18.8191	21.6053	21.2072	11.9277	8.32354	6.08748	F23F1.2
WBGene00017747	2.52974	1.84984350387716e-23	4.82133814820047e-22	182.248	191.361	136.464	40.7529	23.9302	23.3353	F23F1.6
WBGene00017751	-1.60634	1.49565979431847e-10	1.4804327153676e-09	30.7049	51.4411	83.9068	181.897	174.794	151.172	F23F12.3
WBGene00017775	1.18537	2.34636388001785e-73	6.08325709103575e-71	10593.2	10622.6	9344.08	4388.4	4541.53	4506.76	F25B5.3
WBGene00017808	1.16199	5.35813196365558e-06	2.99470936212304e-05	115.886	91.5652	87.595	54.6686	33.2942	43.6269	nspd-9
WBGene00017819	-2.13516	1.98382062869509e-27	6.63278308842895e-26	48.5335	47.3259	82.9847	263.403	248.666	277.995	F26D11.2
WBGene00017839	3.33593	1.70061847491143e-07	1.17989388836812e-06	28.7239	38.0664	25.8175	2.98192	5.20221	1.01458	F26G1.3
WBGene00017851	1.46138	9.48957194837002e-57	1.29848976160196e-54	1581.8	1565.87	1485.43	621.234	489.008	571.208	F27C1.1
WBGene00017867	1.42472	1.09492618279395e-09	9.87237286719283e-09	127.772	145.064	106.958	49.6987	54.103	37.5394	slc-28.1
WBGene00017875	2.18717	0.00048445	0.00181337	27.7334	18.5188	18.4411	7.95179	5.20221	1.01458	F28A10.7
WBGene00017902	1.03662	3.3007416738983e-09	2.82773104097792e-08	185.22	172.842	198.241	85.4818	93.6399	92.3267	F28E10.4
WBGene00017944	2.42214	5.75109523576277e-21	1.29360251741404e-19	163.429	185.188	120.789	28.8252	36.4155	22.3207	F31D5.1
WBGene00017959	-1.40082	0.00191835	0.00616292	8.91431	9.25941	22.1293	49.6987	27.0515	30.4374	ugt-42
WBGene00017978	1.3515	6.77572803078196e-13	8.44280850243641e-12	178.286	195.476	163.203	72.5601	67.6288	70.006	msrp-1
WBGene00017986	1.12845	6.68057646821961e-13	8.34535579436596e-12	625.983	523.671	396.483	277.319	198.725	230.31	F32D1.7
WBGene00017991	-1.62295	2.15321167271695e-77	6.49391063253288e-75	1397.57	1276.77	1619.12	4288	4140.96	4802	clec-180
WBGene00017998	-1.12116	7.13351755973099e-12	8.02887452381603e-11	6685.74	6482.61	8296.63	14414.6	14215.6	18062.6	F33D4.6
WBGene00018001	1.0231	1.25275683548939e-07	8.88351272306249e-07	172.343	183.13	140.152	91.4456	71.7906	80.1518	F33D11.2
WBGene00018026	1.4758	4.9160679828075e-37	2.73118994924546e-35	989.489	956.805	961.701	353.855	414.096	277.995	F35A5.4
WBGene00018031	2.28748	2.93021796093221e-12	3.4204392596095e-11	1042.97	1072.03	750.551	155.06	278.839	153.201	F35B3.4
WBGene00018039	-1.27263	2.91450486590109e-17	5.15815004889656e-16	134.705	126.545	182.566	338.945	353.751	382.496	F35D2.1
WBGene00018040	-1.69322	9.53250089658163e-17	1.59718025226398e-15	56.4573	65.8447	59.9334	180.903	166.471	241.47	F35D2.2
WBGene00018041	-1.36504	4.28907010247367e-15	6.40888553835752e-14	74.2859	79.2194	87.595	211.716	208.089	201.901	F35D2.3
WBGene00018052	-1.77477	1.56762062989925e-08	1.23567933379033e-07	20.8001	20.5765	23.9734	95.4215	62.4266	65.9477	F35F10.1
WBGene00018081	1.01375	6.35583370007118e-07	4.08021331101876e-06	119.848	148.15	152.139	75.542	65.5479	66.9622	F36A4.2
WBGene00018087	1.48383	1.25850046686639e-06	7.76215354730862e-06	68.3431	74.0752	62.6996	19.8795	31.2133	22.3207	F36D4.1
WBGene00018111	2.18588	6.22916897669699e-11	6.40157573975161e-10	74.2859	98.767	62.6996	21.8674	12.4853	17.2478	F36H9.2
WBGene00018112	-1.17257	0.000993906	0.00344949	23.7715	13.3747	23.0513	41.7469	44.739	49.7144	F36H9.4
WBGene00018119	1.21641	2.0510247221324e-14	2.93133881466854e-13	265.448	347.742	295.057	144.126	110.287	135.954	F36H12.3
WBGene00018121	1.26012	7.14175507135291e-16	1.1299877563646e-14	287.239	291.157	244.344	123.253	109.246	110.589	F36H12.5
WBGene00018130	1.29552	0.00272563	0.00837756	26.7429	37.0376	35.9601	9.93974	10.4044	20.2916	F36H12.17
WBGene00018158	1.07067	2.08801675646633e-13	2.74281881129418e-12	279.315	314.82	279.382	138.162	147.743	129.866	comp-1
WBGene00018169	3.28678	3.86580512979064e-05	0.000183458	23.7715	25.7206	10.1426	2.98192	2.08089	1.01458	nspb-2
WBGene00018194	-1.08809	0.00566016	0.0159174	17.8286	14.4035	22.1293	41.7469	48.9008	25.3645	F39E9.1
WBGene00018217	-1.325	1.73100048934196e-24	4.90052207499913e-23	243.658	213.995	294.135	558.613	623.225	705.133	F40A3.2
WBGene00018261	1.07078	0.00074818	0.00267823	95.086	94.6517	47.9467	25.8433	35.3751	51.7435	cyp-33C5
WBGene00018275	-1.31801	1.0613625170623e-26	3.39498166172005e-25	298.134	271.609	382.652	739.517	760.564	878.626	F41C3.11
WBGene00018289	-1.97166	1.6809724160715e-05	8.58079805343858e-05	4.9524	6.17294	20.2852	43.7349	39.5368	41.5978	F41E6.8
WBGene00018292	1.91236	8.38343627809827e-66	1.69712905914707e-63	1761.07	2031.93	1437.48	478.102	479.644	431.196	F41E6.11
WBGene00018295	-1.56902	3.05824876600304e-06	1.77841378179238e-05	18.8191	21.6053	26.7395	89.4577	64.5075	45.6561	oac-29
WBGene00018301	1.07625	5.61856917703913e-09	4.70165432040115e-08	214.934	209.88	212.072	132.199	82.195	87.2538	F41G3.5
WBGene00018303	-1.45151	1.88081238113678e-19	3.8657364907426e-18	133.715	139.92	110.646	392.62	375.6	281.038	F41G3.10
WBGene00018314	1.09949	5.81877898508719e-30	2.17146252125299e-28	1134.1	1126.56	1017.95	491.023	469.24	569.179	F41H10.1
WBGene00018334	1.00394	4.90445463262381e-14	6.77364771597334e-13	329.83	385.809	355.912	186.867	169.592	177.551	cyp-33E2
WBGene00018336	1.38075	2.96911284848973e-19	6.04373962465306e-18	359.544	349.8	313.498	127.229	158.147	107.545	F42A9.7
WBGene00018347	1.14696	2.98262423275438e-06	1.73874638704711e-05	139.658	157.41	124.477	89.4577	37.4559	62.9039	F42C5.5
WBGene00018414	-1.76115	4.54243045327767e-08	3.38859350017856e-07	18.8191	27.7782	19.3631	53.6746	78.0332	91.3121	nstp-8
WBGene00018418	-1.09897	2.51682708846317e-42	1.73802199594901e-40	1202.44	1015.45	1208.81	2554.51	2409.67	2379.19	F44E2.4
WBGene00018448	-1.48964	5.76550469368505e-07	3.7238910997936e-06	28.7239	37.0376	20.2852	97.4095	76.9928	65.9477	F45D11.1
WBGene00018470	1.05584	0.00165266	0.00539734	61.4097	54.5276	38.7262	22.8614	30.1728	21.3062	F45E4.5
WBGene00018494	1.34405	0.0127714	0.0321198	22.781	20.5765	18.4411	8.94577	4.16177	11.1604	F46F5.2
WBGene00018497	1.37379	3.0202729593009e-06	1.75861283658584e-05	74.2859	99.7958	65.4657	39.759	24.9706	27.3936	msrp-3
WBGene00018500	1.43495	0.00993069	0.025895	16.8381	29.8359	19.3631	4.96987	5.20221	14.2041	msrp-4
WBGene00018521	1.17557	0.00115554	0.00393378	40.6097	44.2394	41.4924	18.8855	21.8493	15.2187	F46H5.5
WBGene00018531	1.18977	3.27578227292685e-15	4.95999082267552e-14	299.125	311.733	277.538	135.18	143.581	110.589	F47B3.7
WBGene00018538	-1.08457	3.47717534264691e-07	2.32409304448829e-06	70.324	63.787	65.4657	137.168	171.673	114.647	marg-1
WBGene00018563	1.10641	5.49415254017919e-24	1.47891778212692e-22	728.002	802.482	675.865	362.801	304.85	356.117	F47D12.7
WBGene00018568	2.69274	1.32490412481416e-09	1.18233292007872e-08	66.3621	73.0464	37.8042	15.9036	7.2831	4.05832	F47E1.4
WBGene00018571	-1.04896	1.02245717592186e-05	5.42155441183112e-05	59.4288	38.0664	74.6863	119.277	127.974	110.589	F47F2.3
WBGene00018605	1.98015	2.57666425787589e-32	1.13327215484791e-30	330.82	376.549	279.382	87.4697	80.1141	82.1809	F48E3.4
WBGene00018616	2.32454	4.6834556078118e-18	8.7389023954852e-17	716.117	850.836	574.439	171.958	152.945	102.473	F48G7.5
WBGene00018619	4.12466	5.60058230680044e-25	1.6487132535836e-23	106.972	149.179	98.6596	7.95179	6.24266	6.08748	F48G7.8
WBGene00018630	-1.0467	2.35520826471399e-14	3.34344550777554e-13	234.744	235.6	332.861	583.463	491.089	587.441	F49D11.6
WBGene00018641	1.26598	2.00406331542213e-09	1.74932354845294e-08	134.705	135.805	135.542	49.6987	65.5479	53.7727	F49E10.4
WBGene00018645	1.36524	1.09165549517976e-16	1.82287965059508e-15	264.458	264.407	223.137	97.4095	104.044	90.2976	F49F1.5
WBGene00018646	1.09059	0.00883041	0.0233905	37.6382	30.8647	26.7395	17.8915	15.6066	11.1604	mul-1
WBGene00018656	-1.11763	1.65995022470139e-34	8.17691480687905e-33	3119.02	3026.8	3755.52	6463.81	6932.47	8093.3	F49H12.5
WBGene00018707	-1.33765	8.76310320059157e-08	6.34187752685319e-07	32.6858	45.2682	40.5703	105.361	86.3568	107.545	oac-31
WBGene00018725	-1.67776	0.00126054	0.00425207	10.8953	8.23058	6.45437	13.9156	34.3346	33.4811	kreg-1
WBGene00018738	-1.11001	7.78603525237581e-12	8.71022172290762e-11	131.734	133.747	206.54	320.06	354.791	346.986	swip-10
WBGene00018741	-2.02585	1.28841100370344e-13	1.71997631551304e-12	26.7429	28.807	49.7908	180.903	148.783	101.458	comt-1
WBGene00018742	1.2089	2.15265322778952e-13	2.82521397870991e-12	268.42	287.042	253.565	118.283	139.419	92.3267	F53B3.3
WBGene00018743	-1.02255	1.0536480749054e-14	1.53861771254466e-13	184.229	161.525	194.553	383.674	366.236	349.015	F53B3.5
WBGene00018744	-1.88654	6.50339041875555e-76	1.81334157751641e-73	412.039	402.27	526.492	1591.35	1585.63	1787.69	F53B3.6
WBGene00018773	1.08383	2.02212997954262e-08	1.57361963336918e-07	146.591	201.649	198.241	87.4697	73.8714	96.385	F53G12.8
WBGene00018789	1.05586	7.51279050864634e-05	0.000333606	108.953	103.911	75.6083	35.7831	63.467	39.5686	F54C1.1
WBGene00018809	1.17965	0.00120237	0.00407632	56.4573	47.3259	41.4924	12.9217	19.7684	31.452	F54D10.8
WBGene00018840	1.73479	4.48981681589689e-08	3.35272930294716e-07	65.3716	83.3347	64.5437	24.8494	23.9302	15.2187	F54H5.3
WBGene00018873	-1.10364	0.0181332	0.0432911	7.92383	11.3171	16.5969	20.8735	30.1728	26.3791	F55C12.6
WBGene00018930	1.17355	3.26945734509475e-18	6.14707896257128e-17	370.439	453.711	399.249	199.789	171.673	170.449	F56B3.6
WBGene00018937	1.44413	1.74295545417924e-05	8.85742630737991e-05	65.3716	79.2194	46.1026	30.8132	16.6471	22.3207	F56B6.6
WBGene00018939	-1.17222	0.000177596	0.000732899	20.8001	24.6917	43.3365	59.6384	66.5883	75.0789	fbxa-190
WBGene00018949	1.02795	0.00630959	0.0174875	53.4859	26.7494	58.0893	20.8735	17.6875	29.4228	acbp-4
WBGene00018992	1.47808	0.00122097	0.00413461	32.6858	36.0088	22.1293	8.94577	10.4044	13.1895	trpl-1
WBGene00018994	1.25845	5.12543555751793e-07	3.3337890259243e-06	93.1051	98.767	109.724	40.7529	53.0626	32.4665	F56H1.3
WBGene00019021	-1.42127	4.75431808447082e-11	4.9443569776432e-10	1232.16	1103.93	1763.89	3722.43	3465.71	3794.53	F57H12.6
WBGene00019026	1.12918	5.20548150982154e-25	1.53853211504285e-23	690.364	660.504	627.918	319.066	267.394	317.563	F58A6.9
WBGene00019132	1.5627	4.4246173968215e-07	2.91126428718736e-06	66.3621	68.9311	62.6996	25.8433	19.7684	21.3062	bath-19
WBGene00019148	-1.65423	2.54528596402427e-15	3.89784828770473e-14	1417.38	1236.65	1932.62	4741.26	4432.29	5265.67	H03E18.1
WBGene00019152	2.5098	2.21422558078717e-08	1.71318458810852e-07	41.6001	65.8447	37.8042	6.95782	12.4853	6.08748	nspb-6
WBGene00019154	-1.24002	3.20102025737557e-35	1.65400969802434e-33	1265.83	1063.8	1427.34	2904.39	2667.7	3306.51	glf-1
WBGene00019166	1.23081	2.09575653818546e-34	1.01878585925344e-32	1299.51	1373.48	1116.61	550.662	579.527	483.954	tat-2
WBGene00019187	-1.17838	4.1640152832683e-09	3.5243881933642e-08	59.4288	64.8158	80.2186	139.156	165.43	159.289	H11E01.2
WBGene00019198	-1.4614	2.89781106308714e-18	5.46222600641603e-17	78.2479	84.3635	88.5171	223.644	229.938	238.426	strm-1
WBGene00019208	-1.3986	0.00129785	0.00435803	5.94288	14.4035	20.2852	39.759	37.4559	30.4374	lips-14
WBGene00019212	-1.94422	4.76832941055479e-52	5.2982234608405e-50	274.363	236.629	368.821	1012.86	1158.01	1222.57	zmp-2
WBGene00019248	1.46953	1.70551547454247e-11	1.85871000610535e-10	133.715	124.488	132.776	46.7168	46.8199	47.6852	H27M09.5
WBGene00019268	-1.77043	7.84798620544466e-40	4.95630513436159e-38	148.572	128.603	181.644	511.897	507.736	549.902	H41C03.1
WBGene00019270	1.10561	8.87999157070994e-16	1.3990246847756e-14	406.097	445.48	389.106	207.741	156.066	212.047	H41C03.3
WBGene00019272	-1.62683	4.09494879042054e-23	1.04336471077301e-21	2328.62	2073.08	2937.66	7634.71	6925.19	8109.53	H42K12.3
WBGene00019279	-1.26318	8.97753628382027e-05	0.000393563	25.7525	20.5765	27.6616	45.7228	59.3052	73.0497	K01A2.4
WBGene00019285	-1.59949	3.12424789294847e-35	1.6200047495436e-33	218.896	190.332	284.914	655.029	732.472	721.366	cbn-1
WBGene00019290	1.27954	0.00349487	0.0104591	52.4954	28.807	27.6616	7.95179	19.7684	17.2478	K02A2.5
WBGene00019306	-1.18542	0.00706829	0.0192544	13.8667	9.25941	14.7528	23.8554	30.1728	32.4665	K02E7.1
WBGene00019311	-2.04132	4.68873787871508e-17	8.10099668567253e-16	28.7239	34.98	37.8042	159.036	144.622	114.647	K02E7.6
WBGene00019318	-1.70302	1.50197891362015e-61	2.41263525929114e-59	247.62	245.889	279.382	845.872	821.95	851.232	K02E10.4
WBGene00019337	1.35956	1.43496579928135e-20	3.14627961154004e-19	339.734	389.924	331.017	158.042	126.934	127.837	K02F6.3
WBGene00019348	-1.96597	6.69290357502251e-15	9.86118933516277e-14	38.6287	24.6917	68.2319	171.958	160.228	185.668	K02H11.4
WBGene00019352	1.25824	0.000556759	0.00205681	55.4668	39.0953	41.4924	16.8976	15.6066	24.3499	K03A1.4
WBGene00019368	-1.04217	2.178018708234e-16	3.5604823529073e-15	521.983	385.809	590.114	920.42	1014.43	1153.58	K03H6.2
WBGene00019382	2.40442	4.45673163924536e-12	5.10159412585344e-11	88.1527	70.9888	61.7775	11.9277	16.6471	13.1895	K04C2.5
WBGene00019421	1.96344	7.83103866928864e-06	4.23908752581493e-05	38.6287	41.1529	43.3365	3.9759	12.4853	15.2187	K05F6.10
WBGene00019426	-2.42024	2.46325506117754e-18	4.69703010246215e-17	16.8381	23.6629	27.6616	131.205	135.258	99.4288	cutl-16
WBGene00019430	1.19221	8.33976641766677e-42	5.55157964505764e-40	1819.51	1854.97	1546.28	789.215	731.431	762.964	K06A5.2
WBGene00019472	-1.01652	2.59410866897526e-05	0.000127234	45.562	49.3835	67.3099	97.4095	96.7612	134.939	cyp-35B1
WBGene00019486	-1.86214	3.24291434156424e-11	3.42802490269216e-10	17.8286	32.9223	28.5836	103.373	86.3568	98.4142	K07D4.6
WBGene00019489	1.79901	5.52995844808003e-26	1.72408704526849e-24	463.544	408.443	304.277	94.4275	125.894	117.691	K07E1.1
WBGene00019512	1.20458	1.00499557371869e-13	1.35385821225295e-12	232.763	248.975	243.422	117.289	91.559	105.516	K08A2.2
WBGene00019517	2.33207	0.000694709	0.00250645	23.7715	21.6053	11.0646	4.96987	5.20221	1.01458	K08B4.5
WBGene00019520	-1.81351	1.01654348529662e-56	1.37820913997371e-54	478.402	377.578	546.777	1597.32	1498.24	1841.46	K08B12.1
WBGene00019549	-1.33629	0.000508967	0.00189746	15.8477	12.3459	20.2852	35.7831	37.4559	49.7144	K09C4.4
WBGene00019561	1.03623	5.77125970682526e-23	1.45790899055494e-21	682.44	611.121	673.099	322.048	331.901	305.388	K09C6.7
WBGene00019606	1.07069	1.00382679993208e-17	1.83142622832052e-16	717.107	736.637	568.907	290.24	304.85	367.278	clec-88
WBGene00019636	1.00083	5.21799000310689e-12	5.94537056791933e-11	360.534	520.584	421.378	220.662	237.221	192.77	gsto-3
WBGene00019640	-1.22558	1.27231148735906e-16	2.10972695795398e-15	175.315	143.006	217.604	380.692	414.096	461.634	dos-2
WBGene00019644	1.73737	5.16670224274826e-35	2.64199051014996e-33	656.688	504.123	714.591	199.789	199.765	163.347	cpt-4
WBGene00019654	1.30287	7.34050006378069e-05	0.000326741	65.3716	61.7294	46.1026	26.8373	26.0111	17.2478	K11G9.3
WBGene00019717	1.48289	1.05696557676885e-42	7.47360636052156e-41	2088.92	1872.46	1701.19	790.209	562.88	671.652	trx-3
WBGene00019721	2.2211	1.43034493859424e-09	1.2710545702072e-08	123.81	80.2482	60.8555	29.8192	18.728	8.11663	M01H9.5
WBGene00019738	-1.30194	9.06573128990083e-30	3.35772874692116e-28	320.915	380.664	341.16	735.541	963.45	871.524	clec-265
WBGene00019742	-1.06538	6.26285896682866e-06	3.46120156364225e-05	51.5049	43.2106	59.9334	106.355	125.894	92.3267	nhr-202
WBGene00019751	-1.17442	4.71923572886872e-07	3.08178813969165e-06	60.4192	38.0664	52.557	114.307	122.772	104.502	M03D4.4
WBGene00019754	1.16352	3.67321919459497e-05	0.000175219	73.2955	75.1041	65.4657	37.771	29.1324	28.4082	M03E7.2
WBGene00019755	2.04952	0.000439552	0.00166003	22.781	22.6341	22.1293	1.98795	8.32354	6.08748	M03E7.3
WBGene00019756	1.09775	2.3995638322012e-18	4.58149280520275e-17	616.078	698.571	615.931	315.09	346.467	240.455	M03E7.4
WBGene00019779	-1.05362	2.51077920763438e-18	4.78148133123981e-17	412.039	397.126	504.363	762.378	935.358	1031.83	endu-2
WBGene00019811	1.21559	1.25084056472967e-20	2.76306754343424e-19	615.088	558.651	448.118	235.572	227.857	234.368	egg-2
WBGene00019855	-1.6071	8.51153037940505e-25	2.47118656084181e-23	88.1527	96.7093	115.257	311.114	289.243	315.534	R03H10.2
WBGene00019866	-1.06857	0.00928469	0.0244144	14.8572	14.4035	16.5969	40.7529	27.0515	28.4082	R04B3.1
WBGene00019885	1.59018	0.00704205	0.0192022	15.8477	23.6629	15.6749	6.95782	7.2831	4.05832	R05D8.7
WBGene00019886	1.72834	1.57647541446777e-18	3.05736924868829e-17	170.362	225.312	193.631	62.6204	59.3052	55.8019	R05D8.9
WBGene00019911	1.60914	2.462247904408e-27	8.19529268723905e-26	432.839	403.299	338.393	144.126	119.651	120.735	R06A10.4
WBGene00019929	1.08264	3.23925358104411e-08	2.46116655119125e-07	136.686	163.583	147.528	67.5902	69.7097	74.0643	R07C3.13
WBGene00019939	2.56577	5.38112017794247e-42	3.61464518134699e-40	401.144	411.529	303.355	49.6987	83.2354	55.8019	lips-17
WBGene00019945	-1.02737	0.00498119	0.0142493	14.8572	21.6053	26.7395	33.7951	42.6582	52.7581	R08C7.1
WBGene00019950	1.16999	4.16844731758719e-05	0.000196621	71.3145	59.6717	81.1406	34.7891	29.1324	30.4374	clec-175
WBGene00020017	1.7002	5.84632596490224e-85	2.27360539761382e-82	1845.26	2014.44	1720.55	560.601	606.578	549.902	R12A1.3
WBGene00020032	1.06665	1.8525797449755e-05	9.35021293416938e-05	101.029	87.4499	94.9714	33.7951	53.0626	48.6998	R12E2.6
WBGene00020033	1.68555	6.61608354664809e-117	6.11078016577284e-114	4813.73	4616.33	4155.69	1348.82	1438.93	1435.63	R12E2.7
WBGene00020035	1.13459	1.01700884813288e-17	1.85318825619085e-16	563.583	462.97	437.053	210.723	208.089	247.557	egg-5
WBGene00020039	1.38752	6.19707254831725e-77	1.83160676238065e-74	3929.23	3522.69	3593.24	1302.11	1432.69	1487.37	R12E2.14
WBGene00020040	1.17828	2.16531398243714e-49	2.15692120633393e-47	5498.15	4885.88	4816.8	2039.63	2211.98	2465.43	R12E2.15
WBGene00020062	-1.80847	0.00261673	0.00808489	4.9524	3.08647	8.29847	23.8554	16.6471	17.2478	nhr-270
WBGene00020083	-2.048	9.30899342100869e-48	8.28724727564255e-46	144.61	114.199	186.255	598.372	597.214	651.36	R57.2
WBGene00020084	1.30914	1.39428511831077e-36	7.68833786507337e-35	857.755	960.921	846.444	396.596	345.427	332.782	R105.1
WBGene00020104	-1.15267	5.49713430846204e-45	4.48821275195868e-43	632.916	580.256	640.827	1357.77	1365.06	1401.13	R148.5
WBGene00020143	-1.55907	1.62751066591357e-28	5.72651252877874e-27	156.496	136.833	154.905	433.373	384.964	503.231	T01C8.2
WBGene00020173	1.73014	0.00232293	0.00726678	14.8572	20.5765	28.5836	4.96987	8.32354	6.08748	T02H6.3
WBGene00020188	1.07899	1.72215812536959e-05	8.77285514536774e-05	107.962	82.3058	106.036	34.7891	49.9413	55.8019	T03F1.6
WBGene00020194	-1.37132	8.05064271195978e-51	8.43775872321572e-49	730.974	656.389	772.68	1843.82	1694.88	2052.49	T03G6.1
WBGene00020218	2.53988	3.14704225657339e-26	9.98004087288446e-25	206.02	294.243	167.814	38.765	31.2133	44.6415	T04G9.7
WBGene00020219	1.59412	9.8822180483955e-09	8.0153358023704e-08	117.867	140.949	82.9847	23.8554	42.6582	46.6706	T05A7.1
WBGene00020245	-1.2043	4.3241082375605e-16	6.9232580210909e-15	119.848	123.459	149.373	290.24	298.607	317.563	T05B11.1
WBGene00020250	-2.15331	2.97445531403613e-20	6.40765315318163e-19	43.5811	27.7782	35.9601	157.048	139.419	181.61	T05C1.3
WBGene00020276	-1.55009	1.48890711789502e-05	7.674596926492e-05	11.8858	17.49	22.1293	53.6746	50.9817	46.6706	T05H4.15
WBGene00020277	1.10618	0.0153249	0.0375451	17.8286	33.9512	31.3498	13.9156	14.5662	10.1458	T06A1.1
WBGene00020290	2.926	6.42562381980529e-13	8.04727701771886e-12	66.3621	53.4988	72.8422	7.95179	6.24266	11.1604	T06D4.1
WBGene00020292	1.0601	0.00191286	0.00614927	58.4383	67.9023	36.8821	33.7951	21.8493	22.3207	nep-19
WBGene00020343	-1.116	3.22648940281719e-20	6.94047458440065e-19	264.458	259.263	345.77	603.342	615.942	668.608	acs-3
WBGene00020353	1.00096	6.26325792439505e-32	2.6906519071718e-30	2332.58	2506.21	2167.75	1292.17	1132	1075.45	T08B6.4
WBGene00020356	1.22529	3.21607745959585e-23	8.26559873007087e-22	610.135	594.66	485	253.463	243.464	225.237	T08B6.9
WBGene00020365	-1.94251	3.12007262220006e-44	2.35247108218737e-42	135.696	106.998	139.23	471.144	460.916	538.742	T08G2.2
WBGene00020386	1.62226	1.01683278532626e-07	7.29808397355585e-07	73.2955	59.6717	85.7509	21.8674	26.0111	23.3353	cyp-34A4
WBGene00020413	1.88721	1.46440234915423e-131	1.96735799234556e-128	3885.65	3738.74	3325.84	947.257	1013.39	999.361	T10E9.3
WBGene00020421	2.09668	1.01299868686127e-44	8.09194302401937e-43	543.773	676.965	475.779	138.162	142.541	115.662	T10E10.4
WBGene00020433	1.03759	0.000314236	0.00122916	67.3526	85.3923	76.5304	48.7047	39.5368	23.3353	T11F8.1
WBGene00020445	-1.26992	0.000394356	0.00150862	23.7715	20.5765	16.5969	33.7951	56.1839	56.8164	T12B3.2
WBGene00020451	-1.00037	0.000412088	0.00156902	39.6192	40.1241	27.6616	82.4998	72.831	58.8456	fbxa-11
WBGene00020465	-1.81227	4.62558076329731e-15	6.89080972983948e-14	61.4097	48.3547	80.2186	267.379	253.868	148.129	T12E12.6
WBGene00020484	-1.77976	9.85494535052216e-08	7.08692858345579e-07	16.8381	18.5188	21.2072	49.6987	79.0737	65.9477	T13C5.3
WBGene00020487	-1.61876	8.8399636249307e-06	4.74353603664582e-05	21.7905	9.25941	22.1293	64.6083	45.7795	53.7727	T13C5.7
WBGene00020501	-1.55948	3.685566939578e-09	3.13379218832473e-08	44.5716	27.7782	51.635	158.042	110.287	98.4142	T14B4.5
WBGene00020550	-1.836	3.1639877549683e-18	5.95635809463968e-17	888.46	647.13	1027.17	3337.76	3172.31	2641.96	T17H7.1
WBGene00020559	-1.01821	7.30084154958972e-07	4.64650458311098e-06	70.324	74.0752	55.3232	129.217	142.541	131.895	best-17
WBGene00020576	1.25359	1.29641464579883e-37	7.39707167398265e-36	2026.52	1720.19	1533.37	757.408	711.663	744.701	T19D12.1
WBGene00020626	-1.59757	1.80382908827841e-20	3.93170888887586e-19	89.1431	83.3347	119.867	261.415	287.162	338.869	T20F5.4
WBGene00020631	-1.20808	0.0189699	0.0449258	10.8953	6.17294	10.1426	19.8795	24.9706	18.2624	T20F7.3
WBGene00020646	1.02707	5.90532123997975e-12	6.68214680585151e-11	330.82	330.252	299.667	145.12	136.298	189.726	zmp-6
WBGene00020648	-1.21362	3.5287278272667e-05	0.000168981	30.7049	23.6629	46.1026	89.4577	63.467	81.1663	T21D12.7
WBGene00020658	-1.10121	7.0345072231891e-23	1.77399228232574e-21	325.868	280.869	352.224	645.089	674.207	740.643	T21F4.1
WBGene00020663	-1.08772	7.08469636689714e-05	0.000316977	28.7239	39.0953	35.038	69.5782	72.831	76.0934	cutl-22
WBGene00020670	1.84645	3.82934244873631e-31	1.56759065671538e-29	410.058	466.057	352.224	129.217	121.732	90.2976	T22B2.6
WBGene00020672	2.04784	2.30741719688833e-29	8.31683203307702e-28	306.058	279.84	304.277	60.6324	58.2648	96.385	T22B7.3
WBGene00020674	1.12036	5.1218376686446e-11	5.29674717055492e-10	279.315	273.667	201.008	122.259	117.57	106.531	T22B7.7
WBGene00020675	1.36071	0.000577233	0.00212462	56.4573	31.8935	39.6483	10.9337	17.6875	21.3062	T22B11.1
WBGene00020691	-2.2511	1.2227141002233e-07	8.67880354135442e-07	17.8286	6.17294	8.29847	48.7047	66.5883	38.554	igdb-3
WBGene00020702	-1.47442	1.27223977518085e-25	3.90065547668519e-24	288.229	203.707	316.264	852.83	754.321	642.229	T22F7.3
WBGene00020704	-1.20309	1.21416939357427e-20	2.69010424261477e-19	179.277	181.073	174.268	383.674	449.471	397.715	T22F7.5
WBGene00020713	1.2909	1.19984109322776e-28	4.24192623821049e-27	752.764	897.134	725.656	342.921	346.467	281.038	T23B3.5
WBGene00020760	-3.01919	2.20634611252548e-10	2.12690038166351e-09	18.8191	38.0664	23.0513	124.247	296.526	226.251	T24C4.4
WBGene00020766	1.88219	2.52835721317749e-31	1.05250881398132e-29	289.22	332.31	300.589	81.5059	92.5994	76.0934	T24C12.4
WBGene00020774	-1.26334	1.00717517514886e-05	5.34497691271985e-05	26.7429	40.1241	39.6483	62.6204	108.206	85.2247	T24E12.5
WBGene00020786	1.88733	1.89249863479432e-13	2.49041360863673e-12	147.581	184.159	105.114	43.7349	44.739	29.4228	T25B2.2
WBGene00020803	2.11399	9.58048003294385e-62	1.57311482140938e-59	1352	1635.83	1110.15	354.849	312.133	279.009	T25E4.1
WBGene00020806	1.45367	1.27143696371636e-50	1.32318982040847e-48	1582.79	1575.13	1360.03	585.451	581.608	481.925	T25F10.3
WBGene00020811	-1.2663	1.15229340387014e-07	8.20259726512185e-07	45.562	53.4988	43.3365	137.168	111.327	93.3413	T25G12.3
WBGene00020817	-2.198	6.06320299663932e-05	0.000274937	3.96192	4.11529	9.22053	24.8494	22.8897	32.4665	T25G12.11
WBGene00020833	-1.42083	0.00872918	0.0231556	6.93336	10.2882	6.45437	13.9156	22.8897	26.3791	T26C12.3
WBGene00020846	-1.33855	4.72908854516915e-14	6.53755570818613e-13	1831.4	1527.8	2261.8	4715.41	4353.21	5148.99	T27A10.6
WBGene00020855	-1.06927	1.67913456085258e-18	3.2479385523926e-17	218.896	237.658	267.395	552.65	475.482	492.071	hpo-36
WBGene00020859	-2.4809	9.11417820997907e-05	0.000398843	1.98096	7.20176	3.68821	12.9217	26.0111	32.4665	bath-25
WBGene00020860	1.57494	1.33835709372311e-21	3.10490441617584e-20	289.22	279.84	283.992	90.4516	79.0737	116.677	nspd-10
WBGene00020887	-1.14739	1.36716243020927e-10	1.36145056560866e-09	91.1241	99.7958	82.9847	206.747	225.776	173.493	T28B4.4
WBGene00020893	1.94734	2.3895887399285e-24	6.67549005645812e-23	226.82	270.58	215.76	73.5541	60.3457	50.729	T28C12.6
WBGene00020905	1.2055	2.04827210050494e-28	7.18987294566794e-27	741.869	659.475	656.502	304.156	316.295	271.907	T28H11.7
WBGene00020913	1.1126	0.0062143	0.0172622	29.7144	31.8935	46.1026	10.9337	21.8493	17.2478	W01B11.1
WBGene00020948	1.10227	2.56312991387298e-17	4.54717093243877e-16	699.278	714.003	505.285	307.138	295.486	290.17	era-1
WBGene00020978	1.42585	7.38345538015259e-05	0.000328356	62.4002	42.1817	56.2452	25.8433	22.8897	11.1604	W03B1.9
WBGene00020987	1.40236	1.65733737027146e-08	1.30208036458648e-07	96.0765	146.093	105.114	37.771	49.9413	43.6269	W03D8.5
WBGene00020992	1.26444	3.03448707052236e-12	3.5393567425556e-11	205.029	274.696	224.059	102.379	112.368	78.1226	W03F8.2
WBGene00020995	1.63969	3.26064384143422e-06	1.88372926851896e-05	62.4002	82.3058	46.1026	17.8915	29.1324	14.2041	W03F8.6
WBGene00021008	-1.61609	7.56733322383474e-10	6.93304714084499e-09	25.7525	55.5564	32.2718	108.343	122.772	115.662	W03F11.5
WBGene00021011	-1.26702	0.0107044	0.0276266	9.90479	6.17294	12.9087	21.8674	27.0515	21.3062	W03G1.5
WBGene00021016	1.4571	2.32966671985867e-11	2.49839004253058e-10	141.639	152.266	139.23	48.7047	66.5883	42.6123	W03G9.5
WBGene00021035	1.20494	3.90537381271584e-31	1.58990672739159e-29	779.507	835.404	709.059	342.921	323.578	340.899	W05F2.3
WBGene00021056	1.00199	1.27343107761195e-16	2.10972695795398e-15	586.364	561.737	467.481	257.439	286.122	262.776	W06B4.1
WBGene00021072	-1.85762	1.30728449627091e-06	8.01287859224038e-06	12.8762	10.2882	20.2852	42.7409	46.8199	68.9914	W07B8.4
WBGene00021075	1.63788	5.7953468772658e-06	3.22210820738277e-05	62.4002	90.5364	40.5703	22.8614	24.9706	14.2041	W07E6.3
WBGene00021083	2.21563	5.89333862374276e-07	3.80313354505111e-06	51.5049	54.5276	35.9601	11.9277	15.6066	3.04374	W08E12.2
WBGene00021084	1.8725	5.44919791622652e-14	7.48403780724865e-13	125.791	165.64	118.023	45.7228	38.4964	27.3936	W08E12.3
WBGene00021085	1.4334	0.00489454	0.0140286	32.6858	40.1241	26.7395	8.94577	24.9706	3.04374	W08E12.4
WBGene00021087	1.7661	2.34085009601504e-10	2.25215382284572e-09	109.943	105.969	74.6863	31.8072	28.092	25.3645	W08E12.6
WBGene00021094	1.75973	0.00707159	0.0192598	28.7239	17.49	9.22053	2.98192	9.36399	4.05832	W08F4.5
WBGene00021121	-1.92319	2.44263025556077e-19	4.97892274712787e-18	70.324	84.3635	67.3099	192.831	374.559	273.936	W09G12.7
WBGene00021127	-1.01164	0.02021	0.0473919	13.8667	13.3747	15.6749	21.8674	39.5368	25.3645	W10C8.4
WBGene00021136	2.04852	0.000727448	0.00260928	31.6953	14.4035	21.2072	5.96384	8.32354	2.02916	W10G11.3
WBGene00021156	1.07006	5.51344366292594e-05	0.000252644	84.1907	80.2482	68.2319	38.765	36.4155	35.5103	Y4C6B.2
WBGene00021207	1.37826	3.17947274871566e-11	3.36577709745845e-10	137.677	150.208	147.528	63.6143	50.9817	52.7581	Y18H1A.1
WBGene00021212	1.15874	0.00166891	0.00544442	41.6001	37.0376	41.4924	19.8795	18.728	15.2187	Y18H1A.8
WBGene00021214	1.04441	3.22754419612954e-11	3.41421962279186e-10	229.791	298.359	258.175	122.259	126.934	131.895	hasp-2
WBGene00021215	1.23455	4.29154970952528e-14	5.94939227085972e-13	268.42	361.117	260.941	119.277	124.853	133.924	Y18H1A.11
WBGene00021247	-1.15351	1.91825553157969e-13	2.52206229943814e-12	108.953	117.286	140.152	274.337	248.666	293.213	Y22D7AL.9
WBGene00021249	-1.03668	4.52506379944776e-16	7.22933976521503e-15	211.963	204.736	258.175	484.065	422.42	479.896	Y22D7AL.11
WBGene00021263	1.41952	0.00149037	0.00492722	38.6287	48.3547	19.3631	11.9277	11.4449	16.2333	Y22D7AR.10
WBGene00021279	-1.1944	5.88785469205736e-05	0.00026789	33.6763	24.6917	32.2718	81.5059	53.0626	73.0497	Y23H5B.8
WBGene00021335	-1.69712	2.75745056243735e-52	3.08709124331054e-50	416.992	396.097	550.466	1340.87	1507.6	1579.7	spp-23
WBGene00021368	1.446	1.01922349666917e-14	1.48982045833601e-13	307.049	273.667	201.008	100.391	107.166	79.1372	best-20
WBGene00021371	1.55375	7.54011176279876e-33	3.42854681940431e-31	673.526	576.141	740.408	189.849	233.059	255.674	nape-1
WBGene00021379	1.1608	0.000109358	0.000470888	107.962	81.277	54.4011	28.8252	35.3751	44.6415	Y37E11B.7
WBGene00021398	1.2478	5.13039770901166e-48	4.68006279899841e-46	1770.98	1852.91	1716.86	833.944	725.189	688.899	Y38C1AA.7
WBGene00021428	1.03011	4.5858196087185e-05	0.000214256	95.086	124.488	85.7509	44.7288	40.5773	63.9185	Y38F2AR.10
WBGene00021472	1.07979	1.24759517595261e-20	2.7600241781778e-19	598.25	608.034	518.194	279.307	248.666	287.126	Y39G10AR.16
WBGene00021491	-1.60818	7.37528267063569e-05	0.000328091	7.92383	19.5476	15.6749	31.8072	50.9817	48.6998	comt-4
WBGene00021526	-1.73112	1.81330848712522e-07	1.25161479788587e-06	19.8096	21.6053	14.7528	70.5722	60.3457	54.7873	Y41G9A.2
WBGene00021529	-1.65435	5.11604002345972e-20	1.081614298522e-18	63.3907	76.1329	75.6083	213.704	253.868	210.018	Y41G9A.5
WBGene00021532	-1.0623	1.75517439213585e-06	1.05739776465485e-05	58.4383	58.6429	93.1273	145.12	123.813	171.464	Y42G9A.2
WBGene00021587	1.32655	0.00237049	0.00739834	33.6763	49.3835	31.3498	25.8433	11.4449	8.11663	clec-76
WBGene00021590	-1.23814	5.20240637852234e-06	2.91437306526926e-05	45.562	57.6141	30.4277	76.536	127.974	109.575	Y46D2A.2
WBGene00021596	1.58756	4.14247044240451e-20	8.84644916153958e-19	291.201	259.263	222.215	88.4637	78.0332	90.2976	spsb-2
WBGene00021625	1.43436	1.0546701136187e-61	1.7127379053909e-59	19414.4	16827.4	14830.3	5766.04	6634.9	6496.35	Y47D7A.13
WBGene00021627	1.49569	2.73503691375325e-63	4.81171137041018e-61	70067.5	60580.2	57228.1	18989.9	23341.3	24292.1	Y47D7A.15
WBGene00021645	1.29098	3.11719071888328e-63	5.41951111101848e-61	3796.51	3546.35	3305.56	1348.82	1453.5	1549.26	Y47G6A.19
WBGene00021720	1.03608	1.46652595749378e-13	1.9489496942305e-12	312.991	323.05	295.057	161.024	139.419	153.201	Y49F6B.8
WBGene00021730	3.08417	1.16268929831396e-05	6.11032092833704e-05	30.7049	21.6053	16.5969	2.98192	1.04044	4.05832	Y49F6C.8
WBGene00021763	1.08694	3.59043466519844e-16	5.79251566400682e-15	389.258	424.904	382.652	214.698	166.471	181.61	Y51F10.2
WBGene00021768	-1.17412	7.08269970995386e-42	4.73611476532571e-40	1182.63	1225.33	1506.63	2953.1	3027.69	2858.07	Y51F10.7
WBGene00021786	1.32652	0.0111738	0.0286181	18.8191	18.5188	28.5836	11.9277	6.24266	8.11663	Y51H7C.8
WBGene00021792	1.12186	1.66641651591733e-05	8.5212122049226e-05	83.2003	74.0752	96.8155	33.7951	40.5773	42.6123	Y52D5A.1
WBGene00021793	1.03688	5.35560840865318e-05	0.000246405	72.305	88.4788	91.2832	39.759	37.4559	45.6561	Y52D5A.2
WBGene00021850	-1.59266	1.95987945660863e-43	1.41975973577267e-41	635.888	523.671	815.095	1934.27	1905.05	2123.51	Y54F10AM.6
WBGene00021853	1.33739	2.04997121567072e-06	1.22105903366311e-05	79.2383	100.825	69.154	32.8011	26.0111	39.5686	Y54F10AM.11
WBGene00021876	1.36978	8.1724443464649e-29	2.91720730802073e-27	1271.78	1441.38	1052.06	395.602	530.626	530.625	Y54G2A.11
WBGene00021878	1.01298	7.41444464591753e-10	6.80445540998716e-09	262.477	233.543	238.812	141.144	97.8016	124.793	Y54G2A.13
WBGene00021919	-1.32285	0.0175687	0.0421477	3.96192	6.17294	14.7528	25.8433	18.728	18.2624	cutl-25
WBGene00021931	-1.08304	3.7625099760809e-20	8.04665302844045e-19	309.03	277.782	364.211	739.517	628.427	649.331	Y55F3AM.14
WBGene00021939	-1.06864	2.12623328713571e-33	1.00068393367171e-31	793.374	721.205	894.391	1732.5	1737.54	1586.8	Y55F3BR.2
WBGene00021963	-1.81978	1.23699462077485e-24	3.53584265102723e-23	82.2098	54.5276	80.2186	255.451	254.908	257.703	lipl-6
WBGene00021976	-1.849	1.36731993262331e-08	1.08811276059813e-07	13.8667	19.5476	23.0513	77.53	62.4266	63.9185	Y58A7A.2
WBGene00021993	1.51	5.89543350478902e-30	2.19452685979275e-28	547.735	619.351	491.454	184.879	172.714	224.222	Y59E9AL.3
WBGene00021994	1.81623	5.2907720449853e-12	6.02365402779605e-11	184.229	154.323	99.5817	30.8132	53.0626	40.5832	Y59E9AL.4
WBGene00021995	1.29097	0.000101662	0.000441223	62.4002	76.1329	43.3365	21.8674	20.8089	31.452	Y59E9AL.5
WBGene00021996	1.28864	3.8979054795393e-30	1.4694705912406e-28	1096.46	1194.46	872.262	419.457	455.714	419.021	Y59E9AL.6
WBGene00022008	1.23897	2.25276843352241e-05	0.000111866	66.3621	64.8158	65.4657	28.8252	29.1324	25.3645	Y59H11AM.4
WBGene00022024	-1.78745	1.33622386336975e-32	5.91219049487372e-31	149.562	126.545	161.359	521.836	406.813	583.383	Y64H9A.2
WBGene00022033	-1.569	4.70293913785458e-20	9.97131055655882e-19	2440.54	2191.39	3014.19	7121.82	6937.67	8629	Y65B4BL.1
WBGene00022103	-1.87457	1.53498929477723e-23	4.02914241531402e-22	1317.34	1031.91	1567.49	4468.91	4587.31	5309.29	cdh-12
WBGene00022133	1.48146	5.06399526528346e-05	0.000234448	43.5811	72.0176	43.3365	24.8494	16.6471	15.2187	Y71F9B.15
WBGene00022146	-1.4889	1.87222581727331e-43	1.36969074889431e-41	348.649	317.906	367.899	1046.65	845.88	1012.55	Y71G12B.6
WBGene00022156	1.56418	1.83634973410527e-05	9.27954526481404e-05	320.915	218.11	286.758	70.5722	69.7097	138.997	Y71G12B.18
WBGene00022162	1.17671	1.94480330804023e-11	2.10243623161803e-10	215.924	199.592	203.774	107.349	79.0737	87.2538	Y71G12B.27
WBGene00022181	2.11083	1.09205530508118e-53	1.27073962980233e-51	536.84	543.218	461.948	113.313	129.015	114.647	pho-9
WBGene00022229	1.32163	3.80122195361913e-06	2.17141314381846e-05	79.2383	80.2482	66.3878	34.7891	22.8897	32.4665	Y73B6A.2
WBGene00022245	-1.47623	1.14982673870185e-75	3.14669250824741e-73	1746.22	1512.37	1756.51	5040.44	4273.1	4642.72	acp-6
WBGene00022274	-1.90886	1.27969938473138e-20	2.82259664291945e-19	461.563	297.33	487.766	1532.71	1598.12	1553.32	Y73E7A.8
WBGene00022298	1.17546	1.64484851779923e-10	1.6140485654739e-09	176.305	246.917	207.462	104.367	81.1545	93.3413	Y76B12C.4
WBGene00022313	1.24452	6.73231215961086e-13	8.39578979702357e-12	270.401	243.831	216.682	91.4456	124.853	92.3267	Y77E11A.12
WBGene00022314	1.34448	4.02904921871003e-09	3.4160234856051e-08	139.658	117.286	112.49	45.7228	57.2244	42.6123	Y77E11A.14
WBGene00022375	-2.12986	2.71837840992131e-12	3.19333832605859e-11	17.8286	29.8359	15.6749	79.5179	89.4781	106.531	Y94H6A.2
WBGene00022383	2.10613	8.27697043479282e-64	1.49167157421181e-61	1887.85	1851.88	1345.27	425.421	426.582	328.724	Y95B8A.2
WBGene00022385	1.06734	1.04956939816873e-08	8.47107403939787e-08	206.02	191.361	162.281	105.361	79.0737	82.1809	Y95B8A.4
WBGene00022396	1.05202	3.92055859184352e-06	2.23353950926228e-05	156.496	140.949	98.6596	73.5541	55.1435	61.8893	Y97E10AR.1
WBGene00022415	-1.6388	6.96410757381598e-57	9.70901714394835e-55	1107.36	1072.03	1480.82	3744.3	3513.58	4147.6	Y102A11A.5
WBGene00022417	2.16702	3.59536775876053e-35	1.85130121041683e-33	333.792	453.711	339.315	100.391	81.1545	68.9914	Y102A11A.7
WBGene00022440	-2.27272	5.07952472021001e-09	4.27235152619599e-08	4.9524	15.4323	18.4411	48.7047	73.8714	65.9477	Y110A2AL.3
WBGene00022445	-1.58042	2.15964109818385e-11	2.32787572202487e-10	46.5525	40.1241	56.2452	174.939	110.287	143.056	Y110A2AL.9
WBGene00022467	1.03877	1.72863672499837e-13	2.28087442160945e-12	308.039	345.684	343.004	183.885	149.824	151.172	Y119C1B.1
WBGene00022487	1.23958	7.34217836016002e-06	3.9846754244012e-05	71.3145	77.1617	74.6863	28.8252	30.1728	35.5103	fbxa-21
WBGene00022517	-1.268	1.85285119603184e-10	1.80616325692338e-09	1805.64	1605.99	2362.3	4139.9	4485.35	5281.9	ZC123.1
WBGene00022528	4.01786	1.42840108770252e-05	7.38848837034224e-05	27.7334	31.8935	6.45437	0.993974	1.04044	2.02916	srt-13
WBGene00022567	1.35415	0.0151177	0.0371049	17.8286	28.807	15.6749	12.9217	6.24266	5.0729	ZC239.4
WBGene00022577	-1.216	2.19188116306549e-15	3.37061600705326e-14	125.791	115.228	141.996	273.343	284.041	333.797	nstp-3
WBGene00022586	1.37978	2.65089895945495e-08	2.02664173941155e-07	151.543	130.661	93.1273	59.6384	41.6177	42.6123	ZC308.4
WBGene00022591	-1.7425	2.33080528662146e-51	2.49598844389072e-49	363.506	296.301	426.91	1166.93	1135.12	1340.26	cuti-1
WBGene00022601	-1.12975	0.0069536	0.018998	10.8953	15.4323	20.2852	45.7228	28.092	28.4082	ZC404.1
WBGene00022610	1.51244	4.69544833087538e-100	3.3042540682703e-97	4607.71	4779.91	4134.48	1562.53	1585.63	1590.86	ZC416.6
WBGene00022611	-1.59657	3.00101365758267e-33	1.39462200728795e-31	173.334	162.554	227.747	582.469	523.343	602.66	ZC449.1
WBGene00022612	-1.52572	3.53125302263037e-20	7.56302277803356e-19	97.067	91.5652	121.711	286.265	266.353	342.928	ZC449.2
WBGene00022616	-2.67403	6.54302523508517e-08	4.79865146025254e-07	6.93336	2.05765	9.22053	38.765	36.4155	42.6123	hsd-3
WBGene00022617	1.08984	6.94094139568836e-06	3.79058506819965e-05	101.029	115.228	84.8289	49.6987	50.9817	40.5832	ZC477.2
WBGene00022621	1.05033	4.50259534206182e-20	9.57400776474669e-19	691.355	583.343	578.127	311.114	275.717	307.418	ZC477.7
WBGene00022622	1.39558	3.05782792274537e-05	0.000148208	55.4668	70.9888	47.9467	16.8976	28.092	21.3062	ZC477.10
WBGene00022633	1.01895	7.66082663177412e-09	6.31409347263569e-08	251.582	279.84	197.319	130.211	97.8016	130.881	ZC581.3
WBGene00022648	1.40298	0.0157444	0.0383627	21.7905	24.6917	10.1426	7.95179	7.2831	6.08748	ZK54.3
WBGene00022679	1.32359	1.46331433621141e-55	1.88042254439411e-53	52874.8	43930.7	42293.6	16652	19208.7	19715.3	ZK180.5
WBGene00022699	1.11329	0.00256537	0.00794282	34.6668	59.6717	46.1026	30.8132	17.6875	16.2333	ZK353.3
WBGene00022706	1.6854	2.43228207586122e-13	3.16968822901915e-12	175.315	202.678	150.295	36.777	75.9523	51.7435	ZK354.3
WBGene00022707	1.1492	6.00101803425987e-22	1.42806834960213e-20	576.459	672.85	525.57	268.373	270.515	260.747	ZK354.6
WBGene00022708	1.04768	3.32778597627329e-08	2.52324377410809e-07	176.305	147.122	179.8	92.4396	76.9928	74.0643	ZK354.7
WBGene00022751	1.03791	7.6353071078547e-36	4.11804994306119e-34	2137.45	2237.69	1962.13	1082.44	932.237	1070.38	msrp-2
WBGene00022754	1.01803	3.1228767964572e-38	1.84599493192178e-36	1676.88	1563.81	1606.22	821.023	751.2	820.795	nspd-1
WBGene00022763	1.04748	4.24235144923666e-08	3.17435289705415e-07	161.448	161.525	159.515	92.4396	71.7906	68.9914	ZK546.7
WBGene00022780	1.22535	2.31270815730271e-12	2.73199049948996e-11	218.896	220.168	206.54	110.331	85.3163	80.1518	ZK622.1
WBGene00022789	1.20781	1.74376858299179e-22	4.26645896017428e-21	968.689	1144.05	882.404	458.222	491.089	346.986	lron-2
WBGene00022809	6.9878	1.43139630242043e-25	4.37049061098536e-24	214.934	192.39	236.968	0.993974	1.04044	3.04374	ZK697.14
WBGene00022816	-1.92258	1.81471176963854e-56	2.41601896682147e-54	219.886	234.572	271.084	1064.55	864.608	823.838	fbn-1
WBGene00022820	7.57338	1.20363991412792e-06	7.45489968607815e-06	52.4954	44.2394	10.1426	0	0	0	ZK813.1
WBGene00022822	7.66589	2.25040784472091e-05	0.000111787	40.6097	66.8735	6.45437	0	0	0	ZK813.3
WBGene00022837	1.38888	0.0151553	0.0371787	16.8381	18.5188	20.2852	10.9337	4.16177	6.08748	ceh-45
WBGene00023407	1.16872	6.13166930600329e-14	8.41353844049365e-13	257.525	269.552	242.5	121.265	103.004	117.691	cex-1
WBGene00023416	-1.72618	3.32953137639496e-24	9.16272154196737e-23	97.067	76.1329	77.4524	309.126	251.787	267.849	spi-1
WBGene00023424	1.29166	6.11031777317886e-15	9.04792345210793e-14	221.867	268.523	228.669	100.391	93.6399	99.4288	C53D6.10
WBGene00023500	-1.00102	7.73374132461046e-21	1.72903523895754e-19	326.858	307.618	322.718	585.451	650.277	680.783	C11H1.9
WBGene00023519	1.10158	1.33210952931696e-05	6.94143675043936e-05	89.1431	131.689	130.931	35.7831	63.467	64.9331	Y60A3A.24
WBGene00043049	-1.36164	1.11095091013931e-05	5.85925501428933e-05	15.8477	30.8647	38.7262	81.5059	69.7097	68.9914	F32H2.11
WBGene00043534	1.10791	1.49115565901805e-09	1.32191351703472e-08	227.81	190.332	166.892	95.4215	92.5994	83.1955	W02B12.13
WBGene00043743	1.1697	8.60341704824773e-06	4.62668475760571e-05	118.858	140.949	123.555	51.6867	32.2537	86.2392	Y59E9AL.2
WBGene00043981	1.09208	6.83801109543868e-07	4.37455099430272e-06	192.153	216.053	180.722	120.271	103.004	52.7581	T14E8.4
WBGene00044003	1.19942	2.16655063726048e-06	1.28223008880398e-05	110.934	121.401	78.3745	51.6867	44.739	38.554	Y41E3.18
WBGene00044011	2.21024	1.08009702294011e-82	3.80039852500213e-80	2121.61	2487.69	1729.77	486.053	473.401	409.89	T06E4.12
WBGene00044015	1.43025	3.6491061257561e-08	2.75275601462091e-07	93.1051	110.084	93.1273	34.7891	46.8199	28.4082	K06A4.8
WBGene00044016	1.71095	2.43650985195001e-19	4.9733069878615e-18	278.325	413.587	285.836	122.259	100.923	75.0789	C35A5.10
WBGene00044035	1.13968	1.31347895511457e-06	8.04417405664446e-06	128.762	133.747	109.724	40.7529	53.0626	75.0789	F27E5.7
WBGene00044042	1.19574	0.0212557	0.049521	22.781	25.7206	16.5969	13.9156	6.24266	8.11663	Y46G5A.37
WBGene00044043	-1.51318	0.00110848	0.00379792	5.94288	10.2882	18.4411	24.8494	32.2537	42.6123	Y46G5A.38
WBGene00044062	1.09034	5.02443452145423e-05	0.000232835	93.1051	108.026	97.7376	30.8132	40.5773	68.9914	snb-6
WBGene00044081	2.34442	6.77651462984068e-60	1.05414034947143e-57	630.935	689.311	530.18	112.319	143.581	108.56	D1086.11
WBGene00044082	-1.19134	3.85632267878727e-12	4.44529926264573e-11	82.2098	92.5941	110.646	218.674	206.008	228.28	D1086.12
WBGene00044132	-1.12967	0.0131065	0.0328452	14.8572	9.25941	11.9867	30.8132	21.8493	26.3791	C23H4.8
WBGene00044138	-1.24521	0.000299959	0.00117831	22.781	13.3747	29.5057	48.7047	56.1839	51.7435	sssh-1
WBGene00044177	1.03909	1.59517144458239e-20	3.4871958000057e-19	608.154	537.046	598.412	300.18	262.192	286.111	C30G7.3
WBGene00044182	1.90391	1.94951027933168e-08	1.52030938828304e-07	64.3812	88.4788	56.2452	21.8674	12.4853	21.3062	F09C6.12
WBGene00044210	1.00179	0.00158141	0.0051945	83.2003	75.1041	39.6483	30.8132	34.3346	33.4811	Y51A2D.21
WBGene00044235	2.33242	1.1298837389832e-11	1.2526197970513e-10	81.2193	69.96	63.6216	16.8976	11.4449	14.2041	C06A1.7
WBGene00044261	1.17622	0.00114709	0.00391133	43.5811	49.3835	42.4144	26.8373	19.7684	13.1895	Y87G2A.20
WBGene00044350	-1.58726	7.22469277017819e-10	6.64797694630717e-09	26.7429	34.98	36.8821	96.4155	93.6399	106.531	Y73B6BL.44
WBGene00044352	-1.5643	1.8084788230095e-06	1.08477617623971e-05	22.781	23.6629	15.6749	52.6806	60.3457	70.006	ZK381.8
WBGene00044393	1.10157	6.85207333396909e-07	4.38165035609672e-06	104.991	112.142	129.087	56.6565	52.0221	52.7581	ZK1248.20
WBGene00044433	-1.48998	0.0137842	0.0342933	10.8953	2.05765	6.45437	21.8674	14.5662	18.2624	W10C8.6
WBGene00044445	-1.09927	2.0561168828883e-06	1.22391830645028e-05	477.411	378.607	532.946	876.685	851.082	1248.95	C02F5.14
WBGene00044447	1.08284	3.04995213979697e-11	3.23329933442752e-10	248.61	282.926	230.513	136.174	120.691	102.473	ZK688.10
WBGene00044475	1.77342	3.60653860818036e-09	3.07012831518948e-08	83.2003	76.1329	73.7642	19.8795	29.1324	19.277	F56D6.13
WBGene00044481	1.25418	3.86072108442603e-17	6.72803492755282e-16	333.792	341.569	330.095	130.211	120.691	170.449	ZK185.5
WBGene00044500	-1.0196	2.32407066094375e-09	2.0167419980873e-08	99.0479	88.4788	102.348	186.867	191.441	210.018	T19E7.6
WBGene00044514	-1.91928	0.000673524	0.00243656	1.98096	8.23058	8.29847	19.8795	23.9302	26.3791	R09E12.9
WBGene00044521	2.65733	1.28884757320311e-12	1.56247657397831e-11	60.4192	80.2482	64.5437	12.9217	11.4449	8.11663	Y5H2A.4
WBGene00044530	-1.89582	3.87666849321181e-14	5.39956710581378e-13	252.572	184.159	333.783	934.336	884.376	1051.1	F32D1.11
WBGene00044535	1.04739	1.21773047730532e-05	6.38368960397941e-05	129.753	143.006	91.2832	48.7047	54.103	73.0497	K11D12.13
WBGene00044536	-1.20788	0.00453241	0.0131333	19.8096	11.3171	11.0646	38.765	27.0515	31.452	F14F9.8
WBGene00044553	1.00846	1.0685781586378e-10	1.0735178809211e-09	282.287	297.33	243.422	133.193	156.066	119.72	T23B12.11
WBGene00044568	-1.13226	0.0146332	0.0360777	9.90479	12.3459	17.519	32.8011	38.4964	16.2333	ntc-1
WBGene00044569	1.81134	3.40050028827555e-14	4.76327898200342e-13	112.915	131.689	143.84	33.7951	34.3346	42.6123	C25F6.8
WBGene00044582	-1.29896	0.000835721	0.00295886	17.8286	14.4035	14.7528	45.7228	31.2133	38.554	B0222.11
WBGene00044617	-1.63957	1.42603053515102e-09	1.26874649298385e-08	47.543	30.8647	37.8042	165	91.559	105.516	bus-1
WBGene00044623	-1.02957	8.78334770295407e-34	4.17364348405966e-32	1736.31	1544.26	1997.17	3529.6	3490.69	3759.02	bus-8
WBGene00044631	-1.44183	4.2650494104177e-12	4.89735044189221e-11	49.524	51.4411	58.0893	145.12	137.338	150.158	bus-18
WBGene00044642	-1.36674	0.00377695	0.0111766	5.94288	9.25941	24.8954	44.7288	31.2133	28.4082	clec-69
WBGene00044676	1.24645	3.08145204404005e-06	1.79000386426194e-05	90.1336	93.6229	71.9201	35.7831	30.1728	41.5978	fbxa-42
WBGene00044680	1.73993	0.000168462	0.000699308	31.6953	40.1241	26.7395	7.95179	7.2831	14.2041	F30A10.13
WBGene00044719	-2.50962	5.95594456622433e-11	6.12931398326345e-10	6.93336	9.25941	18.4411	56.6565	62.4266	80.1518	clec-172
WBGene00044725	-1.34464	0.00213814	0.00675303	11.8858	16.4612	8.29847	28.8252	32.2537	31.452	R11G1.7
WBGene00044738	1.30677	0.00642338	0.0177429	25.7525	38.0664	23.9734	19.8795	8.32354	7.10206	folt-3
WBGene00044772	-1.91269	9.77677105914987e-08	7.044423340425e-07	10.8953	14.4035	23.0513	58.6445	73.8714	50.729	T23E7.6
WBGene00044773	3.75381	4.30731461458831e-10	4.04920454035534e-09	47.543	61.7294	28.5836	0	6.24266	4.05832	C08A9.10
WBGene00044790	-1.0936	0.0187201	0.0443983	13.8667	11.3171	10.1426	18.8855	26.0111	30.4374	clec-224
WBGene00044796	-1.23782	5.95464966641166e-09	4.96321561027815e-08	47.543	65.8447	83.9068	145.12	157.107	164.362	W03D8.11
WBGene00044803	-1.03176	0.000383838	0.00147219	32.6858	24.6917	41.4924	74.5481	60.3457	67.9768	C02G6.3
WBGene00044811	2.02481	2.12750916232222e-25	6.41639395934648e-24	247.62	233.543	269.239	79.5179	43.6986	60.8748	F12E12.11
WBGene00044896	1.0249	1.73493674281095e-05	8.82578147513261e-05	98.0575	85.3923	107.88	43.7349	50.9817	48.6998	K12C11.5
WBGene00044901	-1.05139	8.066496682698e-05	0.000356586	30.7049	44.2394	43.3365	68.5842	91.559	85.2247	Y41G9A.10
WBGene00044912	1.01119	0.00253784	0.00786253	47.543	53.4988	40.5703	21.8674	26.0111	22.3207	H38K22.7
WBGene00045048	-1.37364	0.00347517	0.0104065	13.8667	6.17294	13.8308	38.765	28.092	21.3062	D1007.19
WBGene00045060	1.39516	3.07929336157383e-05	0.000149102	65.3716	78.1905	44.2585	16.8976	27.0515	27.3936	F55B11.7
WBGene00045180	1.4985	0.00488076	0.0139918	20.8001	27.7782	17.519	9.93974	7.2831	6.08748	K07F5.17
WBGene00045239	1.99217	2.30159969759745e-18	4.40583423977917e-17	198.096	171.813	135.542	48.7047	41.6177	36.5249	Y49E10.29
WBGene00045246	-2.15669	2.80127493769267e-28	9.78658180359863e-27	49.524	42.1817	62.6996	228.614	250.747	212.047	C29E4.15
WBGene00045271	2.4502	1.81695928632962e-23	4.75239368732375e-22	186.21	189.303	156.749	47.7108	27.0515	22.3207	F07G6.10
WBGene00045272	-1.40765	3.7763088068251e-07	2.51379691654331e-06	31.6953	23.6629	37.8042	74.5481	89.4781	84.2101	F59C12.4
WBGene00045355	1.02973	2.3692360621128e-21	5.39280773192818e-20	764.65	711.945	686.929	377.71	305.89	375.394	D1086.17
WBGene00045379	-2.67319	1.92294389311802e-08	1.50355898690466e-07	4.9524	7.20176	7.37642	51.6867	37.4559	35.5103	C45B11.6
WBGene00045394	2.38159	4.16298060547805e-07	2.74890649632505e-06	56.4573	59.6717	27.6616	2.98192	12.4853	12.175	ZK813.7
WBGene00045405	1.8107	0.00570834	0.0160315	13.8667	20.5765	15.6749	3.9759	8.32354	2.02916	D1086.18
WBGene00045416	-1.03887	0.00214368	0.00676908	19.8096	20.5765	28.5836	52.6806	47.8604	41.5978	Y37H2A.14
WBGene00045457	-1.85143	0.00307869	0.00935571	2.97144	15.4323	1.84411	22.8614	15.6066	33.4811	F33H12.7
WBGene00045484	1.18539	5.22754966956029e-13	6.60279735186e-12	219.886	266.465	235.123	107.349	114.449	95.3705	F34D10.9
WBGene00045488	1.30895	0.00388348	0.0114551	45.562	22.6341	24.8954	13.9156	11.4449	12.175	F57B1.9
WBGene00045508	1.02058	0.000905905	0.0031769	55.4668	52.47	60.8555	31.8072	28.092	23.3353	D1081.10
WBGene00050875	-1.27301	1.39512180341851e-39	8.66265126509194e-38	361.525	357.002	402.937	945.269	879.174	887.757	bah-1
WBGene00050903	-1.02466	0.00438648	0.0127552	27.7334	20.5765	15.6749	47.7108	35.3751	46.6706	Y17D7C.4
WBGene00050913	1.95628	4.52072991792474e-17	7.82287432401544e-16	158.477	164.612	126.321	45.7228	32.2537	37.5394	T12B5.14
WBGene00050914	2.16595	3.17813476660063e-12	3.69814768352946e-11	86.1717	100.825	72.8422	23.8554	14.5662	19.277	T12B5.15
WBGene00050915	1.04529	5.32716059940192e-11	5.48987303612006e-10	233.753	233.543	230.513	126.235	108.206	103.487	Y6E2A.10
WBGene00050916	1.72525	2.45713969344523e-06	1.44667770477026e-05	44.5716	60.7005	46.1026	14.9096	15.6066	15.2187	F55F10.3
WBGene00077448	1.56936	0.00349339	0.0104568	13.8667	32.9223	25.8175	5.96384	11.4449	7.10206	D1086.20
WBGene00077521	-1.08091	9.64909068007252e-07	6.06784093915369e-06	49.524	55.5564	69.154	138.162	111.327	119.72	maf-1
WBGene00077525	1.20638	1.94163309538823e-10	1.88524664150113e-09	204.039	256.177	176.112	81.5059	86.3568	107.545	C41G7.8
WBGene00077579	1.01415	0.000129233	0.000548322	76.2669	110.084	81.1406	32.8011	47.8604	51.7435	R11H6.7
WBGene00077682	1.21115	0.00431776	0.012583	25.7525	31.8935	47.9467	11.9277	12.4853	21.3062	F58B4.7
WBGene00077685	1.07647	0.000630941	0.00229996	76.2669	110.084	64.5437	30.8132	26.0111	61.8893	C04F12.12
WBGene00077691	2.20711	4.6169419679237e-26	1.44553322885543e-24	2194.9	2758.27	1868.08	518.854	553.516	404.817	T06E4.14
WBGene00077699	1.15789	0.000988738	0.00343317	52.4954	52.47	62.6996	31.8072	32.2537	11.1604	C45B11.8
WBGene00077732	1.01349	1.03606100137944e-12	1.26641104039582e-11	529.906	494.864	401.093	281.295	202.886	221.178	szy-4
WBGene00077750	1.40432	0.01319	0.0330095	31.6953	17.49	12.9087	4.96987	9.36399	9.13121	W01B6.11
WBGene00077773	-1.28613	0.00963184	0.025224	15.8477	7.20176	8.29847	16.8976	30.1728	29.4228	F25H5.10
WBGene00164969	1.32756	1.16527488945312e-06	7.22636689733037e-06	77.2574	111.113	74.6863	36.777	35.3751	32.4665	K09C8.9
WBGene00185095	-1.74923	1.47843496695714e-06	9.009613171832e-06	10.8953	16.4612	18.4411	54.6686	46.8199	52.7581	W09C2.7
WBGene00194658	1.94724	4.07707075583906e-17	7.07654942183518e-16	194.134	152.266	143.84	32.8011	40.5773	53.7727	R09E10.13
WBGene00194663	1.27147	3.17606535898491e-36	1.73836643981774e-34	877.565	816.885	792.043	329.005	372.479	328.724	F38B2.6
WBGene00194664	-1.04647	0.00925614	0.024361	19.8096	10.2882	21.2072	40.7529	28.092	37.5394	K09E9.7
WBGene00194681	-1.53268	3.11758166798305e-05	0.000150857	14.8572	14.4035	21.2072	36.777	55.1435	54.7873	F40D4.16
WBGene00194703	1.31633	1.9780934305898e-37	1.11573529455176e-35	805.26	823.058	727.5	330.993	309.012	305.388	F26B1.8
WBGene00194715	1.59543	0.0118626	0.0301264	13.8667	16.4612	15.6749	5.96384	4.16177	5.0729	T25E12.16
WBGene00194815	1.14626	0.0153909	0.0376692	14.8572	42.1817	33.1939	8.94577	16.6471	15.2187	Y43F8B.23
WBGene00194894	1.20804	1.69707632170369e-06	1.02490371402277e-05	109.943	105.969	116.179	64.6083	30.1728	48.6998	T05B4.14
WBGene00194912	1.1192	6.68209342026239e-08	4.89093494624257e-07	186.21	252.062	166.892	111.325	99.8825	66.9622	ZK856.18
WBGene00194916	-1.66052	1.89856195291458e-09	1.65973368759236e-08	30.7049	21.6053	48.8688	99.3974	98.8421	123.779	F35D2.6
WBGene00194932	3.05653	5.59776002483628e-05	0.000256031	27.7334	20.5765	11.0646	1.98795	3.12133	2.02916	F54F7.11
WBGene00194935	1.29695	0.00235142	0.00734503	32.6858	39.0953	25.8175	10.9337	12.4853	16.2333	M02G9.4
WBGene00194957	1.06599	0.0116936	0.0297536	27.7334	30.8647	28.5836	14.9096	12.4853	14.2041	Y116A8C.465
WBGene00194982	-1.21182	0.00175464	0.00569143	20.8001	10.2882	21.2072	48.7047	35.3751	37.5394	Y17D7B.10
WBGene00195010	1.09812	0.0181612	0.0433511	26.7429	21.6053	27.6616	9.93974	9.36399	16.2333	Y37E11AL.12
WBGene00195016	-1.7511	0.00144411	0.00478714	4.9524	15.4323	11.0646	13.9156	66.5883	25.3645	ZC155.8
WBGene00195051	-1.13279	1.04180974765454e-08	8.41764048706335e-08	77.2574	70.9888	99.5817	188.855	147.743	207.989	T22D1.18
WBGene00195168	-1.56156	8.79584905007537e-13	1.08411223738127e-11	44.5716	42.1817	59.9334	156.054	135.258	143.056	T13C5.9
WBGene00195250	-1.35489	0.0080328	0.0215481	6.93336	11.3171	9.22053	25.8433	29.1324	15.2187	C13C4.8
WBGene00206368	1.29347	0.000194871	0.000795964	54.4764	58.6429	53.4791	21.8674	12.4853	33.4811	Y39F10C.3
WBGene00206485	1.00246	0.0129719	0.0325536	42.5906	27.7782	29.5057	14.9096	19.7684	15.2187	C10A4.13
WBGene00219208	-2.09739	2.17472770160885e-49	2.15692120633393e-47	159.467	115.228	193.631	637.137	652.358	721.366	B0365.9
WBGene00219322	1.47368	0.00393108	0.0115793	21.7905	23.6629	24.8954	11.9277	6.24266	7.10206	C33C12.12
WBGene00219376	2.44994	1.06804196937538e-34	5.33227169710452e-33	258.515	233.543	247.11	39.759	58.2648	37.5394	C28G1.10
WBGene00219423	-1.73073	0.00156133	0.00514113	4.9524	6.17294	9.22053	27.8313	16.6471	23.3353	C23H5.15
WBGene00219460	1.13192	0.0029948	0.00912896	33.6763	58.6429	35.038	18.8855	23.9302	15.2187	K09H9.9
WBGene00219546	1.65132	0.00161369	0.00529347	25.7525	37.0376	17.519	5.96384	13.5258	6.08748	F41E7.20
WBGene00219570	1.20519	2.73836743815527e-10	2.62265677258967e-09	185.22	167.698	163.203	62.6204	85.3163	76.0934	linc-82
WBGene00219590	-1.08717	0.000117842	0.000503171	32.6858	36.0088	33.1939	64.6083	62.4266	89.283	linc-72
WBGene00219770	-1.38318	0.0049893	0.0142642	4.9524	10.2882	13.8308	24.8494	23.9302	27.3936	linc-40
WBGene00220165	1.06257	0.00635386	0.0175772	41.6001	28.807	37.8042	16.8976	20.8089	14.2041	Y47G6A.36
WBGene00220261	-1.90654	4.56243191775421e-33	2.08741854119417e-31	96.0765	119.343	161.359	436.355	449.471	530.625	ZC434.10
WBGene00235158	-1.47876	0.00355876	0.0106202	8.91431	11.3171	8.29847	16.8976	21.8493	40.5832	Y37E3.30
WBGene00235268	-2.09963	1.02931032690005e-56	1.38283163735718e-54	168.381	130.661	185.333	668.945	639.872	772.095	Y54G2A.76
WBGene00235279	2.16476	4.69597387213402e-16	7.48186348472207e-15	130.743	135.805	103.27	26.8373	35.3751	20.2916	Y67D8C.22
WBGene00235281	1.10256	3.63207465962039e-05	0.000173368	109.943	81.277	89.4391	52.6806	28.092	49.7144	Y4C6A.68
WBGene00235300	1.02025	7.29167693988647e-05	0.000324861	95.086	97.7382	69.154	46.7168	39.5368	42.6123	T06A10.107
WBGene00255375	1.61314	4.76880367105382e-31	1.93608188601191e-29	376.382	388.895	390.028	134.186	111.327	131.895	F08B4.8
WBGene00255426	-1.26047	7.15320545760013e-05	0.000319655	35.6573	19.5476	28.5836	57.6505	56.1839	87.2538	C04G2.14
WBGene00255598	1.88893	6.19735626852626e-10	5.74197686120885e-09	1118.25	790.136	883.327	165	263.232	325.68	BE0003N10.6
WBGene00268216	1.65798	0.00252524	0.00782513	16.8381	26.7494	23.9734	3.9759	10.4044	7.10206	F49B2.9
WBGene00269346	1.24574	0.00215659	0.00680258	31.6953	33.9512	37.8042	13.9156	11.4449	18.2624	R07C3.17
WBGene00269379	1.36352	4.06862887730798e-05	0.000192158	50.5144	58.6429	55.3232	23.8554	15.6066	24.3499	C30B5.17
WBGene00269433	-1.74072	1.65467020106725e-05	8.46700700532267e-05	15.8477	7.20176	16.5969	34.7891	47.8604	50.729	T16G12.12
WBGene00271701	-1.22424	0.0144572	0.035763	10.8953	7.20176	10.1426	18.8855	24.9706	22.3207	F10D7.10
