# Supplementary material for: Isothiocyanate-Rich Moringa Seed Extract Activates SKN-1/Nrf2 Pathway in Caenorhabditis elegans
Source: Int J Mol Sci. 2024 Oct 10;25(20):10917. doi: 10.3390/ijms252010917 (PMC11507030; doi:10.3390/ijms252010917)
Supplement: Supplementary file 1 [file ijms-25-10917-s001.zip › Supp File 2.xlsx]

## Sheet: G O
Genes	Process_name	Significant_genes_count	Total_genes_group_count	Percent_significant_genes	P-value	Padj-value
elo-2; meg-1;	GO:0000003~reproduction	2	106	1.88679	0.997155	1
cyd-1; cyb-2.1;	GO:0000079~regulation of cyclin-dependent protein serine/threonine kinase activity	2	21	9.52381	0.501888	0.867668
cdc-25.2;	GO:0000086~G2/M transition of mitotic cell cycle	1	5	20	0.36193	0.820851
atf-2; mab-3; pos-1;	GO:0000122~negative regulation of transcription by RNA polymerase II	3	104	2.88462	0.985712	1
sma-5;	GO:0000165~MAPK cascade	1	29	3.44828	0.894373	1
marc-3; marc-2; T02C1.1;	GO:0000209~protein polyubiquitination	3	39	7.69231	0.592266	0.904486
tba-8;	GO:0000226~microtubule cytoskeleton organization	1	36	2.77778	0.937513	1
cht-3;	GO:0000272~polysaccharide catabolic process	1	2	50	0.201194	0.789935
cyb-2.1; cyd-1; tba-8;	GO:0000278~mitotic cell cycle	3	62	4.83871	0.857021	1
cpg-1; cpg-2;	GO:0000281~mitotic cytokinesis	2	35	5.71429	0.75743	1
lpr-4; lpr-6;	GO:0000302~response to reactive oxygen species	2	10	20	0.212905	0.803002
cyn-6; fkb-5; fkb-7;	GO:0000413~protein peptidyl-prolyl isomerization	3	31	9.67742	0.448464	0.820851
eff-1; aff-1;	GO:0000768~syncytium formation by plasma membrane fusion	2	4	50	0.0641959	0.789935
cyb-2.1; msp-38; msp-77;	GO:0001556~oocyte maturation	3	16	18.75	0.153512	0.789935
tag-38;	GO:0001667~ameboidal-type cell migration	1	4	25	0.312308	0.817461
cyp-33E2;	GO:0001676~long-chain fatty acid metabolic process	1	3	33.3333	0.258829	0.817461
lim-4; pos-1;	GO:0001708~cell fate specification	2	54	3.7037	0.91942	1
ham-1;	GO:0001709~cell fate determination	1	7	14.2857	0.450697	0.820851
egl-46; ham-1; hch-1;	GO:0001764~neuron migration	3	38	7.89474	0.575648	0.895244
eff-1; bus-1; bus-18;	GO:0002009~morphogenesis of an epithelium	3	19	15.7895	0.20904	0.801043
let-4; let-653;	GO:0002064~epithelial cell development	2	12	16.6667	0.267873	0.817461
cyd-1; hlh-6; let-4; lpr-1; myrf-1; qua-1; sma-5;	GO:0002119~nematode larval development	7	219	3.19635	0.997565	1
zmp-2;	GO:0002164~larval development	1	6	16.6667	0.407974	0.820851
sta-2;	GO:0002225~positive regulation of antimicrobial peptide production	1	7	14.2857	0.450697	0.820851
lys-2; skpo-1;	GO:0002376~immune system process	2	13	15.3846	0.295409	0.817461
sta-2;	GO:0002804~positive regulation of antifungal peptide production	1	2	50	0.201194	0.789935
aat-7; aat-8; slc-36.5; Y4C6B.2;	GO:0003333~amino acid transmembrane transport	4	26	15.3846	0.167248	0.789935
dpy-19; T26E4.4; Y105E8B.9; B0205.4; cht-3;	GO:0005975~carbohydrate metabolic process	5	131	3.81679	0.9717	1
D1005.2;	GO:0005977~glycogen metabolic process	1	8	12.5	0.490339	0.858767
tre-5;	GO:0005991~trehalose metabolic process	1	5	20	0.36193	0.820851
gfat-2;	GO:0006002~fructose 6-phosphate metabolic process	1	5	20	0.36193	0.820851
D1005.2;	GO:0006011~UDP-glucose metabolic process	1	2	50	0.201194	0.789935
cpg-1; pqn-74; E01G6.1; cpg-2; C39D10.7; M03E7.4; T10E10.4;	GO:0006030~chitin metabolic process	7	13	53.8462	0.000336614	0.026873
chs-1; gna-2;	GO:0006031~chitin biosynthetic process	2	3	66.6667	0.0449138	0.789935
cht-3;	GO:0006032~chitin catabolic process	1	7	14.2857	0.450697	0.820851
chs-1;	GO:0006038~cell wall chitin biosynthetic process	1	1	100	0.139081	0.789935
gna-2;	GO:0006045~N-acetylglucosamine biosynthetic process	1	2	50	0.201194	0.789935
gfat-2;	GO:0006047~UDP-N-acetylglucosamine metabolic process	1	2	50	0.201194	0.789935
gna-2;	GO:0006048~UDP-N-acetylglucosamine biosynthetic process	1	6	16.6667	0.407974	0.820851
cyp-35B1; cyp-34A10; cyp-34A9; cyp-33C2; cyp-33E2; cyp-34A4; cyp-23A1;	GO:0006082~organic acid metabolic process	7	40	17.5	0.0500947	0.789935
ppat-1;	GO:0006164~purine nucleotide biosynthetic process	1	11	9.09091	0.59292	0.904486
ppat-1;	GO:0006189~'de novo' IMP biosynthetic process	1	5	20	0.36193	0.820851
dhp-1;	GO:0006208~pyrimidine nucleobase catabolic process	1	2	50	0.201194	0.789935
htas-1;	GO:0006325~chromatin organization	1	64	1.5625	0.992361	1
ceh-24; cky-1; fax-1; hlh-6; nhr-74; nhr-113; pax-3; myrf-1; sem-2; tbx-7; sta-2; nhr-245; nhr-202; nhr-270; maf-1;	GO:0006351~transcription, DNA-templated	15	599	2.50417	1	1
atf-2; ceh-24; cky-1; elt-6; fax-1; fkh-10; hlh-6; lim-4; mab-3; nhr-73; nhr-74; nhr-93; nhr-113; pax-3; myrf-1; tbx-7; C34E11.2; sta-2; nhr-245; elf-1; atf-8; nhr-202; nhr-270; maf-1; sem-2; mab-10;	GO:0006355~regulation of transcription, DNA-templated	26	729	3.56653	0.999997	1
egl-46; fkh-10; hlh-6; tbx-7; ztf-2; cky-1; grh-1; taf-7.1; elf-1;	GO:0006357~regulation of transcription by RNA polymerase II	9	137	6.56934	0.73423	0.992413
elt-6; ham-1; hlh-6; atf-8;	GO:0006366~transcription by RNA polymerase II	4	66	6.06061	0.752881	1
taf-7.1;	GO:0006367~transcription initiation from RNA polymerase II promoter	1	17	5.88235	0.740322	0.992413
sym-2;	GO:0006397~mRNA processing	1	84	1.19048	0.9983	1
nos-2; puf-5; puf-7;	GO:0006417~regulation of translation	3	41	7.31707	0.62421	0.922829
sma-5; gska-3; E02H4.6; F26E4.5; H05L14.1; R09D1.12; ZK596.2; C55C3.4; F41G3.5; R06A10.4; W03G9.5; Y52D5A.2; ZK354.6; ZK622.1;	GO:0006468~protein phosphorylation	14	428	3.27103	0.999926	1
egg-5;	GO:0006469~negative regulation of protein kinase activity	1	10	10	0.561252	0.878561
cdc-25.2; F38H4.4; egg-3; F54F12.1; F55H12.5; W01B6.6; ZK938.1; C46A5.1; F42C5.5; F47B3.7; egg-5; Y18H1A.1;	GO:0006470~protein dephosphorylation	12	175	6.85714	0.704409	0.975179
fut-4; gly-11; C47F8.5; T09F5.1; B0205.4; C27D9.1;	GO:0006486~protein glycosylation	6	87	6.89655	0.669988	0.947976
gfat-2;	GO:0006487~protein N-linked glycosylation	1	22	4.54545	0.821479	1
bus-8;	GO:0006490~oligosaccharide-lipid intermediate biosynthetic process	1	5	20	0.36193	0.820851
adt-1; clp-6; cpr-3; dpf-6; grd-1; hch-1; nas-1; nas-3; nas-4; nas-7; nas-8; nas-12; nas-20; nas-21; nas-22; nas-30; nas-37; myrf-1; qua-1; toh-1; dpy-31; try-1; try-4; try-7; wrt-1; wrt-8; F02D8.4; piit-1; R03G8.6; T28H10.3; asp-15; asp-16; asp-17; Y43F4A.1; Y53F4B.20; C01F1.5; zmp-3; nep-4; nep-8; asp-12; F48E3.4; zmp-2; nep-19; T12E12.6; zmp-6; W07B8.4; Y47G6A.19;	GO:0006508~proteolysis	47	370	12.7027	0.00158657	0.0844407
spsb-2;	GO:0006511~ubiquitin-dependent protein catabolic process	1	112	0.892857	0.999793	1
F35F10.1;	GO:0006515~protein quality control for misfolded or incompletely synthesized proteins	1	19	5.26316	0.776467	1
F35F10.1;	GO:0006516~glycoprotein catabolic process	1	21	4.7619	0.807584	1
F35F10.1;	GO:0006517~protein deglycosylation	1	21	4.7619	0.807584	1
C10C5.3; C10C5.4;	GO:0006520~cellular amino acid metabolic process	2	24	8.33333	0.56887	0.887586
asns-1;	GO:0006529~asparagine biosynthetic process	1	3	33.3333	0.258829	0.817461
asns-1;	GO:0006541~glutamine metabolic process	1	9	11.1111	0.527122	0.867668
gln-5; gln-6;	GO:0006542~glutamine biosynthetic process	2	5	40	0.085667	0.789935
K07E1.1;	GO:0006555~methionine metabolic process	1	4	25	0.312308	0.817461
C31H2.4;	GO:0006572~tyrosine catabolic process	1	5	20	0.36193	0.820851
tbh-1;	GO:0006589~octopamine biosynthetic process	1	2	50	0.201194	0.789935
T28H10.3;	GO:0006624~vacuolar protein processing	1	4	25	0.312308	0.817461
dhs-16; elo-2; elo-8; fat-7; paf-1; lagr-1; stdh-2; M110.7; Y51A2B.4; gba-2; strm-1; K03H6.2; K08B12.1; W07E6.3; lipl-6; lpr-4; lpr-6;	GO:0006629~lipid metabolic process	17	195	8.71795	0.361283	0.820851
ech-9; elo-2; elo-8; fat-7; acox-1.2;	GO:0006631~fatty acid metabolic process	5	54	9.25926	0.422967	0.820851
elo-2; elo-8; fat-7;	GO:0006633~fatty acid biosynthetic process	3	34	8.82353	0.505124	0.867668
acox-1.2; ech-9; ech-7;	GO:0006635~fatty acid beta-oxidation	3	28	10.7143	0.38935	0.820851
fat-7;	GO:0006636~unsaturated fatty acid biosynthetic process	1	8	12.5	0.490339	0.858767
C31H1.5; bus-18;	GO:0006644~phospholipid metabolic process	2	34	5.88235	0.743792	0.992413
lagr-1; gba-2; W07E6.3; tag-38;	GO:0006665~sphingolipid metabolic process	4	35	11.4286	0.309318	0.817461
gba-2;	GO:0006680~glucosylceramide catabolic process	1	6	16.6667	0.407974	0.820851
W07E6.3;	GO:0006686~sphingomyelin biosynthetic process	1	5	20	0.36193	0.820851
stdh-2; C32D5.12; hsd-3;	GO:0006694~steroid biosynthetic process	3	16	18.75	0.153512	0.789935
wht-8; wht-6; wht-3;	GO:0006727~ommochrome biosynthetic process	3	8	37.5	0.0399053	0.789935
F22F7.7;	GO:0006751~glutathione catabolic process	1	7	14.2857	0.450697	0.820851
ssu-1;	GO:0006790~sulfur compound metabolic process	1	4	25	0.312308	0.817461
T01D3.3;	GO:0006801~superoxide metabolic process	1	7	14.2857	0.450697	0.820851
cyp-34A9; cyp-34A4; cyp-34A10; cyp-23A1; cyp-35B1; cyp-33C2; cyp-33E2;	GO:0006805~xenobiotic metabolic process	7	40	17.5	0.0500947	0.789935
gln-5; gln-6;	GO:0006807~nitrogen compound metabolic process	2	11	18.1818	0.240317	0.817461
glc-1; inx-2; inx-3; ncx-6; twk-10; best-5; lgc-21; sfxn-1.2; vglu-3; del-6; best-21; F47E1.4; best-17; best-20;	GO:0006811~ion transport	14	397	3.52645	0.999688	1
ZK185.5;	GO:0006812~cation transport	1	34	2.94118	0.9274	1
ncx-6; vglu-3; del-6;	GO:0006814~sodium ion transport	3	59	5.08475	0.834165	1
ncx-6;	GO:0006816~calcium ion transport	1	30	3.33333	0.902003	1
pitr-4;	GO:0006817~phosphate ion transport	1	6	16.6667	0.407974	0.820851
best-5; best-21; best-17; best-20;	GO:0006821~chloride transport	4	47	8.51064	0.506983	0.867668
snf-5; snf-9; snf-10;	GO:0006836~neurotransmitter transport	3	32	9.375	0.467665	0.848528
pgp-1;	GO:0006855~drug transmembrane transport	1	7	14.2857	0.450697	0.820851
snf-5; F23F1.6;	GO:0006865~amino acid transport	2	6	33.3333	0.108911	0.789935
lpr-1; vit-2; vit-3; vit-4; vit-5; vit-6; lpr-6; lpr-5; lpr-4; lpr-3;	GO:0006869~lipid transport	10	38	26.3158	0.00193334	0.0926072
ptr-4; ptr-23;	GO:0006897~endocytosis	2	62	3.22581	0.950656	1
rme-2; R17.3;	GO:0006898~receptor-mediated endocytosis	2	21	9.52381	0.501888	0.867668
atg-10;	GO:0006914~autophagy	1	34	2.94118	0.9274	1
pde-5;	GO:0006935~chemotaxis	1	57	1.75439	0.987077	1
kreg-1; F22H10.2;	GO:0006950~response to stress	2	9	22.2222	0.185824	0.789935
R17.3;	GO:0006955~immune response	1	1	100	0.139081	0.789935
osm-7; osm-8;	GO:0006970~response to osmotic stress	2	13	15.3846	0.295409	0.817461
pxn-2; gpx-3; skpo-1;	GO:0006979~response to oxidative stress	3	66	4.54545	0.883176	1
tba-8;	GO:0007010~cytoskeleton organization	1	25	4	0.857432	1
tba-8;	GO:0007017~microtubule-based process	1	27	3.7037	0.877284	1
dhc-4;	GO:0007018~microtubule-based movement	1	49	2.04082	0.97644	1
tat-2;	GO:0007030~Golgi organization	1	29	3.44828	0.894373	1
cdc-25.2; cpg-1; cyd-1; puf-5; puf-7; rmd-1; Y43F4A.1; cpg-2; Y71G12B.27;	GO:0007049~cell cycle	9	171	5.26316	0.908896	1
rmd-1;	GO:0007059~chromosome segregation	1	33	3.0303	0.921746	1
cyd-1; cyb-2.1;	GO:0007088~regulation of mitotic nuclear division	2	15	13.3333	0.34988	0.820851
Y39A1A.9;	GO:0007141~male meiosis I	1	1	100	0.139081	0.789935
Y39A1A.9;	GO:0007144~female meiosis I	1	1	100	0.139081	0.789935
Y43F4A.1; ncam-1; cdh-10;	GO:0007155~cell adhesion	3	42	7.14286	0.639524	0.942561
cdh-7; cdh-10; cdh-12; ncam-1;	GO:0007156~homophilic cell adhesion via plasma membrane adhesion molecules	4	24	16.6667	0.139471	0.789935
B0393.5;	GO:0007160~cell-matrix adhesion	1	10	10	0.561252	0.878561
glc-1; lgc-21; sta-2; arrd-12; arrd-14; egg-1; pde-5; clec-180; cbn-1; egg-2; T26C12.3;	GO:0007165~signal transduction	11	493	2.23124	1	1
tsp-17; tsp-2; tsp-1; tsp-16;	GO:0007166~cell surface receptor signaling pathway	4	29	13.7931	0.212101	0.803002
spp-19; F36H9.2;	GO:0007178~transmembrane receptor protein serine/threonine kinase signaling pathway	2	7	28.5714	0.133561	0.789935
C34E11.2;	GO:0007185~transmembrane receptor protein tyrosine phosphatase signaling pathway	1	1	100	0.139081	0.789935
srw-85; str-131; str-180; tkr-3; sprr-1; Y70D2A.1; ZK1307.7;	GO:0007186~G protein-coupled receptor signaling pathway	7	674	1.03858	1	1
nlp-25; nlp-26; tkr-3; nlp-34; ntc-1;	GO:0007218~neuropeptide signaling pathway	5	126	3.96825	0.963961	1
cav-1;	GO:0007265~Ras protein signal transduction	1	12	8.33333	0.622303	0.922829
grd-3; qua-1; wrt-1; wrt-8;	GO:0007267~cell-cell signaling	4	10	40	0.0150374	0.554072
lgc-21; glc-1;	GO:0007268~chemical synaptic transmission	2	138	1.44928	0.999676	1
ceh-24; cpg-1; dpy-19; eff-1; fat-7; hch-1; let-653; mab-3; mex-6; nas-37; pax-3; puf-5; puf-7; qua-1; sem-2; spe-11; wrt-1; wrt-8; egg-3; sta-2; egg-1; cpg-2; vang-1; aff-1; egg-2; egg-5; ZK813.1; ZK813.3;	GO:0007275~multicellular organism development	28	427	6.55738	0.835139	1
nos-2; puf-7;	GO:0007281~germ cell development	2	48	4.16667	0.884625	1
spe-11;	GO:0007283~spermatogenesis	1	52	1.92308	0.98119	1
spe-12;	GO:0007286~spermatid development	1	14	7.14286	0.674864	0.947976
spe-38; egg-1; egg-2;	GO:0007338~single fertilization	3	11	27.2727	0.0749822	0.789935
Y71G12B.27;	GO:0007346~regulation of mitotic cell cycle	1	7	14.2857	0.450697	0.820851
wrt-1; wrt-8;	GO:0007367~segment polarity determination	2	4	50	0.0641959	0.789935
ceh-24; dpy-19; mnm-2;	GO:0007399~nervous system development	3	85	3.52941	0.957681	1
egl-46; pxn-2; efn-3; ncam-1;	GO:0007411~axon guidance	4	41	9.7561	0.409812	0.820851
peb-1;	GO:0007442~hindgut morphogenesis	1	2	50	0.201194	0.789935
sem-2;	GO:0007501~mesodermal cell fate specification	1	14	7.14286	0.674864	0.947976
cyd-1;	GO:0007506~gonadal mesoderm development	1	12	8.33333	0.622303	0.922829
cyd-1;	GO:0007530~sex determination	1	6	16.6667	0.407974	0.820851
mab-3;	GO:0007548~sex differentiation	1	20	5	0.792608	1
sma-5;	GO:0007567~parturition	1	6	16.6667	0.407974	0.820851
pde-5;	GO:0007602~phototransduction	1	14	7.14286	0.674864	0.947976
nphp-1; ntc-1;	GO:0007610~behavior	2	16	12.5	0.376593	0.820851
str-131;	GO:0007614~short-term memory	1	17	5.88235	0.740322	0.992413
atf-2;	GO:0007623~circadian rhythm	1	4	25	0.312308	0.817461
fax-1;	GO:0007626~locomotory behavior	1	22	4.54545	0.821479	1
pde-5;	GO:0007635~chemosensory behavior	1	41	2.43902	0.957057	1
nphp-1;	GO:0008104~protein localization	1	56	1.78571	0.986069	1
clc-5; col-145; tbx-7; clec-87; scl-5; M110.7; vap-2; C02F12.5; dct-5; ddo-3; clec-180; clec-88;	GO:0008150~biological_process	12	68	17.6471	0.0118665	0.473673
ech-7; tre-5; C10C5.3; C10C5.4; ugt-65; tyr-2; M110.7; acs-18; ugt-30; T09B9.1; ugt-54; ugt-18; tyr-1; cht-3; C45E5.1; D1005.2; ugt-57; ugt-42; F54C1.1; strm-1; gsto-3; acs-3; bus-18;	GO:0008152~metabolic process	23	356	6.46067	0.833752	1
dhs-16; strm-1;	GO:0008202~steroid metabolic process	2	12	16.6667	0.267873	0.817461
dhs-16; strm-1; mboa-1;	GO:0008203~cholesterol metabolic process	3	8	37.5	0.0399053	0.789935
sulp-5;	GO:0008272~sulfate transport	1	9	11.1111	0.527122	0.867668
sma-5;	GO:0008283~cell proliferation	1	5	20	0.36193	0.820851
R09D1.12; cyb-2.1; cyd-1;	GO:0008284~positive regulation of cell proliferation	3	44	6.81818	0.668819	0.947976
elo-2; sma-5; skpo-1; nphp-1; pde-5; zmp-2;	GO:0008340~determination of adult lifespan	6	258	2.32558	0.999908	1
cyd-1;	GO:0008356~asymmetric cell division	1	21	4.7619	0.807584	1
sym-2;	GO:0008380~RNA splicing	1	52	1.92308	0.98119	1
cyd-1; elf-1;	GO:0008406~gonad development	2	54	3.7037	0.91942	1
cyd-1;	GO:0008584~male gonad development	1	6	16.6667	0.407974	0.820851
gly-11;	GO:0008593~regulation of Notch signaling pathway	1	5	20	0.36193	0.820851
cyb-2.1;	GO:0008595~anterior/posterior axis specification, embryo	1	15	6.66667	0.698336	0.969574
F49E12.10;	GO:0008610~lipid biosynthetic process	1	10	10	0.561252	0.878561
swt-6; nstp-9; nstp-8; nstp-3;	GO:0008643~carbohydrate transport	4	21	19.0476	0.101765	0.789935
asns-1; K07E1.1;	GO:0008652~cellular amino acid biosynthetic process	2	20	10	0.47811	0.858767
Y18H1A.11;	GO:0009058~biosynthetic process	1	36	2.77778	0.937513	1
C31H2.4;	GO:0009072~aromatic amino acid family metabolic process	1	10	10	0.561252	0.878561
K07E1.1;	GO:0009086~methionine biosynthetic process	1	9	11.1111	0.527122	0.867668
ppat-1;	GO:0009113~purine nucleobase biosynthetic process	1	4	25	0.312308	0.817461
ppat-1;	GO:0009116~nucleoside metabolic process	1	7	14.2857	0.450697	0.820851
F25B5.3;	GO:0009117~nucleotide metabolic process	1	5	20	0.36193	0.820851
lys-2;	GO:0009253~peptidoglycan catabolic process	1	4	25	0.312308	0.817461
hsp-16.2; mtl-1;	GO:0009408~response to heat	2	52	3.84615	0.909095	1
haao-1;	GO:0009435~NAD biosynthetic process	1	8	12.5	0.490339	0.858767
cpt-4;	GO:0009437~carnitine metabolic process	1	6	16.6667	0.407974	0.820851
let-653; fkh-10;	GO:0009653~anatomical structure morphogenesis	2	16	12.5	0.376593	0.820851
sma-5;	GO:0009791~post-embryonic development	1	21	4.7619	0.807584	1
cpg-1; let-4; pos-1; rme-2; sym-2; cpg-2; T12E12.6;	GO:0009792~embryo development ending in birth or egg hatching	7	345	2.02899	0.999998	1
pos-1;	GO:0009880~embryonic pattern specification	1	12	8.33333	0.622303	0.922829
peb-1;	GO:0009887~animal organ morphogenesis	1	4	25	0.312308	0.817461
R09D1.12;	GO:0009968~negative regulation of signal transduction	1	44	2.27273	0.965713	1
puf-3;	GO:0009992~cellular water homeostasis	1	1	100	0.139081	0.789935
pgp-1;	GO:0010038~response to metal ion	1	9	11.1111	0.527122	0.867668
lon-3;	GO:0010171~body morphogenesis	1	23	4.34783	0.834372	1
eff-1; pxn-2; sym-2;	GO:0010172~embryonic body morphogenesis	3	37	8.10811	0.558611	0.878561
zmp-2;	GO:0010286~heat acclimation	1	9	11.1111	0.527122	0.867668
mtl-1;	GO:0010288~response to lead ion	1	1	100	0.139081	0.789935
mul-1;	GO:0010332~response to gamma radiation	1	10	10	0.561252	0.878561
pde-5;	GO:0010446~response to alkaline pH	1	9	11.1111	0.527122	0.867668
T01D3.3; C02F12.5; R12A1.3; T28C12.6; spi-1;	GO:0010466~negative regulation of peptidase activity	5	18	27.7778	0.0218874	0.748863
elo-2; hlh-6; gska-3; sma-5;	GO:0010468~regulation of gene expression	4	65	6.15385	0.742737	0.992413
ins-5; ins-9; ins-29; F25D1.3;	GO:0010469~regulation of signaling receptor activity	4	48	8.33333	0.522506	0.867668
T28B8.3; T28B8.4;	GO:0010499~proteasomal ubiquitin-independent protein catabolic process	2	17	11.7647	0.402838	0.820851
cyd-1; mab-3; pde-5; zmp-2;	GO:0010628~positive regulation of gene expression	4	64	6.25	0.732279	0.992413
skpo-1; C04B4.2;	GO:0010629~negative regulation of gene expression	2	46	4.34783	0.870218	1
pde-5;	GO:0010754~negative regulation of cGMP-mediated signaling	1	7	14.2857	0.450697	0.820851
szy-4;	GO:0010824~regulation of centrosome duplication	1	23	4.34783	0.834372	1
C34F6.1; C54D10.10; E01G6.1; piit-1; tag-290; K10D3.4; mlt-11; W05B2.2; ZC84.6; C02F12.5; R12A1.3; T21D12.7; T22F7.3; Y55F3BR.2; spi-1; K11D12.13;	GO:0010951~negative regulation of endopeptidase activity	16	54	29.6296	2.9675982890609e-05	0.0071074
T28B8.3; T28B8.4;	GO:0010952~positive regulation of peptidase activity	2	5	40	0.085667	0.789935
cdc-25.2;	GO:0010971~positive regulation of G2/M transition of mitotic cell cycle	1	4	25	0.312308	0.817461
glb-14; glb-19; glb-1;	GO:0015671~oxygen transport	3	22	13.6364	0.268132	0.817461
ZK892.3;	GO:0015711~organic anion transport	1	20	5	0.792608	1
hrg-4;	GO:0015886~heme transport	1	5	20	0.36193	0.820851
tat-2;	GO:0015914~phospholipid transport	1	15	6.66667	0.698336	0.969574
paf-1; M110.7; fil-1; C31H1.5;	GO:0016042~lipid catabolic process	4	43	9.30233	0.442838	0.820851
Y38H6C.16; tat-2;	GO:0016125~sterol metabolic process	2	5	40	0.085667	0.789935
F49E12.10;	GO:0016126~sterol biosynthetic process	1	8	12.5	0.490339	0.858767
snb-6;	GO:0016192~vesicle-mediated transport	1	92	1.08696	0.999069	1
pxn-2;	GO:0016203~muscle attachment	1	3	33.3333	0.258829	0.817461
sma-5; gska-3; F26E4.5; argk-1; C55C3.4; T20F7.3; hasp-2; Y52D5A.2; Y71G12B.27; ZK622.1;	GO:0016310~phosphorylation	10	343	2.91545	0.999903	1
F25B5.3; C45E5.1;	GO:0016311~dephosphorylation	2	51	3.92157	0.903478	1
wrt-1; wrt-8;	GO:0016540~protein autoprocessing	2	7	28.5714	0.133561	0.789935
spe-26; F47D12.7;	GO:0016567~protein ubiquitination	2	150	1.33333	0.999859	1
cex-1;	GO:0017156~calcium ion regulated exocytosis	1	10	10	0.561252	0.878561
E02H4.6; ZK354.6; F41G3.5; ZK596.2; W03G9.5; H05L14.1;	GO:0018105~peptidyl-serine phosphorylation	6	130	4.61538	0.933283	1
ZK354.6; F41G3.5; ZK596.2; W03G9.5; E02H4.6; H05L14.1;	GO:0018107~peptidyl-threonine phosphorylation	6	108	5.55556	0.839188	1
R09D1.12;	GO:0018108~peptidyl-tyrosine phosphorylation	1	48	2.08333	0.974604	1
dpy-19;	GO:0018406~protein C-linked glycosylation via 2'-alpha-mannosyl-L-tryptophan	1	1	100	0.139081	0.789935
eff-1; valv-1;	GO:0018991~oviposition	2	86	2.32558	0.989322	1
hch-1; nas-20; nas-21; nas-22; nas-37; myrf-1; ptr-3; ptr-4; ptr-10; ptr-15; ptr-23; qua-1; toh-1; dpy-31; noah-2; noah-1;	GO:0018996~molting cycle, collagen and cuticulin-based cuticle	16	66	24.2424	0.000219653	0.0262298
cth-1;	GO:0019343~cysteine biosynthetic process via cystathionine	1	3	33.3333	0.258829	0.817461
cth-1;	GO:0019346~transsulfuration	1	5	20	0.36193	0.820851
haao-1;	GO:0019363~pyridine nucleotide biosynthetic process	1	7	14.2857	0.450697	0.820851
elo-8; elo-2;	GO:0019367~fatty acid elongation, saturated fatty acid	2	9	22.2222	0.185824	0.789935
Y105E8B.9;	GO:0019391~glucuronoside catabolic process	1	1	100	0.139081	0.789935
C45B11.6;	GO:0019439~aromatic compound catabolic process	1	2	50	0.201194	0.789935
K07E1.1;	GO:0019509~L-methionine salvage from methylthioadenosine	1	7	14.2857	0.450697	0.820851
sulp-5;	GO:0019532~oxalate transport	1	8	12.5	0.490339	0.858767
T21F4.1;	GO:0019547~arginine catabolic process to ornithine	1	1	100	0.139081	0.789935
K03A1.4;	GO:0019722~calcium-mediated signaling	1	25	4	0.857432	1
tag-38;	GO:0019752~carboxylic acid metabolic process	1	13	7.69231	0.649567	0.94371
bro-1;	GO:0019827~stem cell population maintenance	1	2	50	0.201194	0.789935
valv-1;	GO:0022600~digestive system process	1	1	100	0.139081	0.789935
F47B8.4; ZC334.7;	GO:0022900~electron transport chain	2	38	5.26316	0.794629	1
nphp-1;	GO:0023041~neuronal signal transduction	1	5	20	0.36193	0.820851
zipt-2.3;	GO:0030001~metal ion transport	1	20	5	0.792608	1
nphp-1;	GO:0030030~cell projection organization	1	24	4.16667	0.846334	1
W07E6.3; elo-8; elo-2;	GO:0030148~sphingolipid biosynthetic process	3	19	15.7895	0.20904	0.801043
tag-38;	GO:0030149~sphingolipid catabolic process	1	4	25	0.312308	0.817461
cyd-1; dpy-19; mab-3; myrf-1; puf-5; puf-7; spe-11; elf-1; R09D1.12; fkh-10; sem-2;	GO:0030154~cell differentiation	11	216	5.09259	0.942318	1
C10G11.8; asp-16; asp-15; asp-17; asp-12;	GO:0030163~protein catabolic process	5	43	11.6279	0.263466	0.817461
egl-46;	GO:0030182~neuron differentiation	1	18	5.55556	0.759071	1
col-165; col-178; dpy-7; col-83; col-128; col-96; bli-1; col-179; col-20; dpy-14; col-120; col-115; dpy-10; dpy-2; col-42;	GO:0030198~extracellular matrix organization	15	42	35.7143	8.52634124204332e-06	0.00408412
F49D11.6;	GO:0030206~chondroitin sulfate biosynthetic process	1	33	3.0303	0.921746	1
sma-5;	GO:0030307~positive regulation of cell growth	1	5	20	0.36193	0.820851
cpg-1; chs-1; gna-2; spe-11; egg-3; egg-1; cpg-2; egg-2; egg-5;	GO:0030703~eggshell formation	9	17	52.9412	5.23642652033862e-05	0.00836083
rme-2;	GO:0030728~ovulation	1	13	7.69231	0.649567	0.94371
egg-3; egg-5;	GO:0030866~cortical actin cytoskeleton organization	2	14	14.2857	0.322784	0.820851
abu-1; abu-4; abu-6; abu-7; abu-8; abu-10; abu-11; abu-15; pqn-74; cdr-4; T06E4.8; D2096.6; F41E6.11;	GO:0030968~endoplasmic reticulum unfolded protein response	13	58	22.4138	0.00154048	0.0844407
egl-46;	GO:0031536~positive regulation of exit from mitosis	1	2	50	0.201194	0.789935
pax-3;	GO:0031581~hemidesmosome assembly	1	15	6.66667	0.698336	0.969574
Y43C5A.3;	GO:0031640~killing of cells of other organism	1	5	20	0.36193	0.820851
glc-1;	GO:0031987~locomotion involved in locomotory behavior	1	5	20	0.36193	0.820851
prmt-6; comt-1; strm-1; comt-4;	GO:0032259~methylation	4	99	4.0404	0.944986	1
cpg-1; cpg-2;	GO:0032465~regulation of cytokinesis	2	6	33.3333	0.108911	0.789935
meg-1;	GO:0032504~multicellular organism reproduction	1	25	4	0.857432	1
pde-5;	GO:0032528~microvillus organization	1	5	20	0.36193	0.820851
cyd-1;	GO:0032875~regulation of DNA endoreduplication	1	3	33.3333	0.258829	0.817461
cyd-1;	GO:0032877~positive regulation of DNA endoreduplication	1	3	33.3333	0.258829	0.817461
mex-6;	GO:0032880~regulation of protein localization	1	30	3.33333	0.902003	1
T20F7.3;	GO:0032958~inositol phosphate biosynthetic process	1	7	14.2857	0.450697	0.820851
abcx-1; wht-8; wht-6; wht-3;	GO:0033344~cholesterol efflux	4	9	44.4444	0.0113807	0.473673
acox-1.2;	GO:0033540~fatty acid beta-oxidation using acyl-CoA oxidase	1	7	14.2857	0.450697	0.820851
F49E10.4;	GO:0033554~cellular response to stress	1	2	50	0.201194	0.789935
bus-8;	GO:0033577~protein glycosylation in endoplasmic reticulum	1	2	50	0.201194	0.789935
glf-1;	GO:0033692~cellular polysaccharide biosynthetic process	1	1	100	0.139081	0.789935
lab-1;	GO:0034089~establishment of meiotic sister chromatid cohesion	1	1	100	0.139081	0.789935
lab-1;	GO:0034090~maintenance of meiotic sister chromatid cohesion	1	1	100	0.139081	0.789935
swt-6;	GO:0034219~carbohydrate transmembrane transport	1	12	8.33333	0.622303	0.922829
glc-1; lgc-21; sfxn-1.2;	GO:0034220~ion transmembrane transport	3	148	2.02703	0.999029	1
ceh-24;	GO:0034243~regulation of transcription elongation from RNA polymerase II promoter	1	2	50	0.201194	0.789935
haao-1;	GO:0034354~'de novo' NAD biosynthetic process from tryptophan	1	1	100	0.139081	0.789935
mboa-1;	GO:0034435~cholesterol esterification	1	1	100	0.139081	0.789935
nphp-1;	GO:0034606~response to hermaphrodite contact	1	10	10	0.561252	0.878561
nphp-1;	GO:0034607~turning behavior involved in mating	1	5	20	0.36193	0.820851
elo-8; elo-2;	GO:0034625~fatty acid elongation, monounsaturated fatty acid	2	9	22.2222	0.185824	0.789935
elo-2; elo-8;	GO:0034626~fatty acid elongation, polyunsaturated fatty acid	2	9	22.2222	0.185824	0.789935
let-653;	GO:0035017~cuticle pattern formation	1	2	50	0.201194	0.789935
spe-38;	GO:0035037~sperm entry	1	1	100	0.139081	0.789935
puf-3;	GO:0035046~pronuclear migration	1	12	8.33333	0.622303	0.922829
taf-7.1;	GO:0035065~regulation of histone acetylation	1	1	100	0.139081	0.789935
let-4; let-653;	GO:0035150~regulation of tube size	2	13	15.3846	0.295409	0.817461
hch-1;	GO:0035188~hatching	1	2	50	0.201194	0.789935
vglu-3;	GO:0035249~synaptic transmission, glutamatergic	1	10	10	0.561252	0.878561
elo-2; hlh-6;	GO:0035264~multicellular organism growth	2	16	12.5	0.376593	0.820851
lpr-1;	GO:0035295~tube development	1	1	100	0.139081	0.789935
cdc-25.2; F38H4.4; egg-3; F54F12.1; F55H12.5; W01B6.6; C46A5.1; F42C5.5; F47B3.7; egg-5; Y18H1A.1;	GO:0035335~peptidyl-tyrosine dephosphorylation	11	107	10.2804	0.231238	0.817461
C14C10.1; pitr-4;	GO:0035435~phosphate ion transmembrane transport	2	11	18.1818	0.240317	0.817461
folt-3;	GO:0035461~vitamin transmembrane transport	1	3	33.3333	0.258829	0.817461
sma-5; gska-3; hasp-2;	GO:0035556~intracellular signal transduction	3	183	1.63934	0.999898	1
F49E10.4;	GO:0035694~mitochondrial protein catabolic process	1	1	100	0.139081	0.789935
F49E10.4;	GO:0035695~mitophagy by induced vacuole formation	1	1	100	0.139081	0.789935
pitr-4; del-6;	GO:0035725~sodium ion transmembrane transport	2	51	3.92157	0.903478	1
sta-2;	GO:0036003~positive regulation of transcription from RNA polymerase II promoter in response to stress	1	3	33.3333	0.258829	0.817461
fut-4; T26E4.4; C27D9.1; B0205.4;	GO:0036065~fucosylation	4	37	10.8108	0.342818	0.820851
nstp-9;	GO:0036066~protein O-linked fucosylation	1	4	25	0.312308	0.817461
nstp-9;	GO:0036085~GDP-fucose import into Golgi lumen	1	2	50	0.201194	0.789935
meg-1; meg-4;	GO:0036093~germ cell proliferation	2	6	33.3333	0.108911	0.789935
bus-18;	GO:0036149~phosphatidylinositol acyl-chain remodeling	1	3	33.3333	0.258829	0.817461
bli-1; bli-2; col-19; dpy-10; nas-37;	GO:0040002~collagen and cuticulin-based cuticle development	5	24	20.8333	0.0541624	0.789935
peb-1;	GO:0040010~positive regulation of growth rate	1	24	4.16667	0.846334	1
dpy-10; eff-1;	GO:0040011~locomotion	2	93	2.15054	0.993253	1
dpy-2; sma-5;	GO:0040014~regulation of multicellular organism growth	2	38	5.26316	0.794629	1
lon-3;	GO:0040015~negative regulation of multicellular organism growth	1	11	9.09091	0.59292	0.904486
zmp-2;	GO:0040017~positive regulation of locomotion	1	53	1.88679	0.982551	1
let-653; sma-5;	GO:0040018~positive regulation of multicellular organism growth	2	58	3.44828	0.936847	1
puf-5; sem-2;	GO:0040019~positive regulation of embryonic development	2	17	11.7647	0.402838	0.820851
ins-5; sma-5;	GO:0040024~dauer larval development	2	76	2.63158	0.979611	1
eff-1; peb-1;	GO:0040025~vulval development	2	75	2.66667	0.978263	1
let-653; sem-2;	GO:0040026~positive regulation of vulval development	2	37	5.40541	0.782828	1
dpy-2; dpy-7; dpy-10; eff-1;	GO:0040032~post-embryonic body morphogenesis	4	17	23.5294	0.0602672	0.789935
cyd-1;	GO:0040035~hermaphrodite genitalia development	1	14	7.14286	0.674864	0.947976
egg-3; egg-5;	GO:0040038~polar body extrusion after meiotic divisions	2	21	9.52381	0.501888	0.867668
str-180; str-131;	GO:0042048~olfactory behavior	2	179	1.11732	0.999981	1
C55C3.4; Y52D5A.2; ZK622.1; F26E4.5;	GO:0042127~regulation of cell proliferation	4	46	8.69565	0.491236	0.858767
tbh-1;	GO:0042136~neurotransmitter biosynthetic process	1	5	20	0.36193	0.820851
zmp-2;	GO:0042308~negative regulation of protein import into nucleus	1	6	16.6667	0.407974	0.820851
bli-1; col-19; dpy-2; dpy-3; dpy-7; dpy-8; dpy-10; dpy-17; dpy-31; col-120; col-96;	GO:0042338~cuticle development involved in collagen and cuticulin-based cuticle molting cycle	11	34	32.3529	0.000273797	0.0262298
glc-1; sulp-5; lgc-21;	GO:0042391~regulation of membrane potential	3	115	2.6087	0.992561	1
nas-37; myrf-1; mlt-4; zmp-2;	GO:0042395~ecdysis, collagen and cuticulin-based cuticle	4	14	28.5714	0.0365362	0.789935
tbh-1;	GO:0042420~dopamine catabolic process	1	1	100	0.139081	0.789935
tbh-1;	GO:0042421~norepinephrine biosynthetic process	1	1	100	0.139081	0.789935
pde-5;	GO:0042542~response to hydrogen peroxide	1	12	8.33333	0.622303	0.922829
mboa-1;	GO:0042632~cholesterol homeostasis	1	4	25	0.312308	0.817461
cyp-34A10; cyp-33E2; cyp-33C2; cyp-35B1; cyp-34A9; cyp-23A1; cyp-34A4;	GO:0042738~exogenous drug catabolic process	7	40	17.5	0.0500947	0.789935
elo-2; elo-8;	GO:0042761~very long-chain fatty acid biosynthetic process	2	12	16.6667	0.267873	0.817461
snpc-1.3;	GO:0042795~snRNA transcription by RNA polymerase II	1	4	25	0.312308	0.817461
snpc-1.3;	GO:0042796~snRNA transcription by RNA polymerase III	1	4	25	0.312308	0.817461
pgp-1;	GO:0042908~xenobiotic transport	1	2	50	0.201194	0.789935
nas-7;	GO:0043050~pharyngeal pumping	1	16	6.25	0.720115	0.988352
cyp-33E2;	GO:0043051~regulation of pharyngeal pumping	1	38	2.63158	0.946218	1
fax-1;	GO:0043058~regulation of backward locomotion	1	11	9.09091	0.59292	0.904486
fax-1;	GO:0043059~regulation of forward locomotion	1	6	16.6667	0.407974	0.820851
R09D1.12;	GO:0043066~negative regulation of apoptotic process	1	60	1.66667	0.989684	1
spp-13;	GO:0043085~positive regulation of catalytic activity	1	10	10	0.561252	0.878561
spsb-2;	GO:0043161~proteasome-mediated ubiquitin-dependent protein catabolic process	1	60	1.66667	0.989684	1
Y53F4B.20; T12E12.6; R03G8.6;	GO:0043171~peptide catabolic process	3	12	25	0.0888886	0.789935
F47E1.4;	GO:0043252~sodium-independent organic anion transport	1	7	14.2857	0.450697	0.820851
eff-1;	GO:0043282~pharyngeal muscle development	1	11	9.09091	0.59292	0.904486
nhr-270;	GO:0043401~steroid hormone mediated signaling pathway	1	42	2.38095	0.960161	1
msp-77;	GO:0043410~positive regulation of MAPK cascade	1	6	16.6667	0.407974	0.820851
T26E4.4;	GO:0043413~macromolecule glycosylation	1	22	4.54545	0.821479	1
strm-1;	GO:0043414~macromolecule methylation	1	1	100	0.139081	0.789935
sym-2;	GO:0043484~regulation of RNA splicing	1	4	25	0.312308	0.817461
tyr-2;	GO:0044237~cellular metabolic process	1	12	8.33333	0.622303	0.922829
lipl-6;	GO:0044255~cellular lipid metabolic process	1	18	5.55556	0.759071	1
cyd-1;	GO:0044843~cell cycle G1/S phase transition	1	3	33.3333	0.258829	0.817461
eff-1; aff-1;	GO:0045026~plasma membrane fusion	2	8	25	0.159294	0.789935
cnc-4; col-179; cpr-3; gst-5; gst-7; lys-2; pgp-1; tsp-1; dod-24; F01D5.1; F08G2.5; F44G3.10; F47B8.4; skpo-1; dod-22; cdr-4; K08D8.4; ZK228.4; valv-1; asp-12; F22H10.2; endu-2; T24C4.4; fipr-24;	GO:0045087~innate immune response	24	224	10.7143	0.0870863	0.789935
bro-1; eff-1; mab-3; ptr-4; ptr-23;	GO:0045138~nematode male tail tip morphogenesis	5	85	5.88235	0.786499	1
egl-46;	GO:0045165~cell fate commitment	1	14	7.14286	0.674864	0.947976
ham-1;	GO:0045167~asymmetric protein localization involved in cell fate determination	1	21	4.7619	0.807584	1
tat-2;	GO:0045332~phospholipid translocation	1	7	14.2857	0.450697	0.820851
F47B8.4; ZC334.7; erp-44.2;	GO:0045454~cell redox homeostasis	3	44	6.81818	0.668819	0.947976
Y71G12B.27;	GO:0045737~positive regulation of cyclin-dependent protein serine/threonine kinase activity	1	4	25	0.312308	0.817461
osm-7; dos-1;	GO:0045747~positive regulation of Notch signaling pathway	2	15	13.3333	0.34988	0.820851
cyb-2.1; cyd-1;	GO:0045787~positive regulation of cell cycle	2	15	13.3333	0.34988	0.820851
sma-5;	GO:0045793~positive regulation of cell size	1	7	14.2857	0.450697	0.820851
mab-10;	GO:0045892~negative regulation of transcription, DNA-templated	1	43	2.32558	0.963041	1
myrf-1;	GO:0045893~positive regulation of transcription, DNA-templated	1	32	3.125	0.915652	1
cdc-25.2;	GO:0045931~positive regulation of mitotic cell cycle	1	6	16.6667	0.407974	0.820851
cky-1; elt-6; fax-1; ham-1; atf-8; hlh-6;	GO:0045944~positive regulation of transcription by RNA polymerase II	6	197	3.04569	0.99732	1
msp-38; msp-77;	GO:0045987~positive regulation of smooth muscle contraction	2	7	28.5714	0.133561	0.789935
dhp-1;	GO:0046113~nucleobase catabolic process	1	2	50	0.201194	0.789935
ddo-3;	GO:0046416~D-amino acid metabolic process	1	4	25	0.312308	0.817461
bus-18;	GO:0046488~phosphatidylinositol metabolic process	1	7	14.2857	0.450697	0.820851
W07E6.3; lagr-1;	GO:0046513~ceramide biosynthetic process	2	13	15.3846	0.295409	0.817461
cav-1; aff-1; T12E12.6;	GO:0046662~regulation of oviposition	3	49	6.12245	0.734293	0.992413
mtl-1;	GO:0046686~response to cadmium ion	1	9	11.1111	0.527122	0.867668
mtl-1;	GO:0046689~response to mercury ion	1	1	100	0.139081	0.789935
haao-1;	GO:0046874~quinolinate metabolic process	1	1	100	0.139081	0.789935
efn-3;	GO:0048013~ephrin receptor signaling pathway	1	6	16.6667	0.407974	0.820851
Y39A1A.9;	GO:0048255~mRNA stabilization	1	1	100	0.139081	0.789935
sem-2;	GO:0048337~positive regulation of mesodermal cell fate specification	1	10	10	0.561252	0.878561
nos-2; puf-5; puf-7;	GO:0048477~oogenesis	3	49	6.12245	0.734293	0.992413
vang-1;	GO:0048546~digestive tract morphogenesis	1	4	25	0.312308	0.817461
sem-2;	GO:0048582~positive regulation of post-embryonic development	1	1	100	0.139081	0.789935
inx-3;	GO:0048598~embryonic morphogenesis	1	38	2.63158	0.946218	1
rme-2;	GO:0048599~oocyte development	1	14	7.14286	0.674864	0.947976
let-653;	GO:0048613~embryonic ectodermal digestive tract morphogenesis	1	6	16.6667	0.407974	0.820851
sem-2;	GO:0048626~myoblast fate specification	1	1	100	0.139081	0.789935
fax-1;	GO:0048665~neuron fate specification	1	9	11.1111	0.527122	0.867668
pxn-2;	GO:0048681~negative regulation of axon regeneration	1	6	16.6667	0.407974	0.820851
C31H1.5;	GO:0050482~arachidonic acid secretion	1	10	10	0.561252	0.878561
col-179; grd-3; lys-2; pgp-1; dod-24; dod-22; Y43C5A.3; zmp-2; endu-2;	GO:0050829~defense response to Gram-negative bacterium	9	98	9.18367	0.366625	0.820851
lys-2; tag-38; C50F4.8; cyp-37B1; skpo-1; clec-172;	GO:0050830~defense response to Gram-positive bacterium	6	70	8.57143	0.47133	0.851952
cnc-4;	GO:0050832~defense response to fungus	1	26	3.84615	0.86773	1
lgc-21; glc-1;	GO:0050877~nervous system process	2	101	1.9802	0.996028	1
sym-2;	GO:0050879~multicellular organismal movement	1	2	50	0.201194	0.789935
str-131; str-180;	GO:0050911~detection of chemical stimulus involved in sensory perception of smell	2	271	0.738007	1	1
taf-7.1;	GO:0051123~RNA polymerase II preinitiation complex assembly	1	17	5.88235	0.740322	0.992413
folt-3;	GO:0051180~vitamin transport	1	3	33.3333	0.258829	0.817461
glc-1;	GO:0051259~protein complex oligomerization	1	5	20	0.36193	0.820851
ZC239.4;	GO:0051260~protein homooligomerization	1	54	1.85185	0.983813	1
cdc-25.2; cpg-1; cyd-1; puf-5; puf-7; rmd-1; Y43F4A.1; cpg-2; Y71G12B.27;	GO:0051301~cell division	9	143	6.29371	0.775802	1
cyd-1; elf-1;	GO:0051302~regulation of cell division	2	11	18.1818	0.240317	0.817461
cav-1; Y39A1A.9;	GO:0051321~meiotic cell cycle	2	101	1.9802	0.996028	1
Y70C5C.1; T28H10.3; cpr-3; W07B8.4;	GO:0051603~proteolysis involved in cellular protein catabolic process	4	57	7.01754	0.650155	0.94371
sma-5; meg-4;	GO:0051640~organelle localization	2	4	50	0.0641959	0.789935
ham-1;	GO:0051653~spindle localization	1	3	33.3333	0.258829	0.817461
nos-2;	GO:0051726~regulation of cell cycle	1	29	3.44828	0.894373	1
cyd-1;	GO:0051781~positive regulation of cell division	1	3	33.3333	0.258829	0.817461
cyd-1;	GO:0051782~negative regulation of cell division	1	11	9.09091	0.59292	0.904486
egl-46;	GO:0055057~neuroblast division	1	1	100	0.139081	0.789935
ham-1;	GO:0055059~asymmetric neuroblast division	1	12	8.33333	0.622303	0.922829
aat-7; aat-8; inx-2; inx-3; ncx-6; ncx-8; pes-23; pgp-1; pgp-6; pgp-14; snf-5; snf-9; snf-10; wht-6; pitr-4; wht-3; sfxn-1.2; F47B8.10; F59A1.13; K08F9.1; sulp-5; hmit-1.3; R10D12.1; vglu-3; wht-8; zipt-2.3; ZK892.3; F23F1.6; F23F12.3; F47E1.4; H11E01.2; K09C4.4; T12B3.2; Y59E9AL.4; Y73E7A.8; ZK185.5; folt-3; abcx-1;	GO:0055085~transmembrane transport	38	456	8.33333	0.363583	0.820851
acox-1.2;	GO:0055088~lipid homeostasis	1	16	6.25	0.720115	0.988352
amx-2; dhs-5; dhs-15; dhs-16; dhs-27; ech-9; fat-7; pxn-2; tbh-1; gpx-3; cyp-13B1; acox-1.2; stdh-2; cyp-37B1; F47B8.4; skpo-1; F49E12.10; haao-1; tyr-2; K10H10.6; cyp-13A4; cyp-13A5; cyp-42A1; ZC334.7; cyp-34A9; cyp-34A10; cyp-23A1; tyr-1; acdh-2; cyp-32A1; C31H2.4; C32D5.12; cyp-33C2; ddo-3; cyp-33C5; cyp-33E2; glf-1; cyp-35B1; K07E1.1; R05D8.7; R05D8.9; cyp-34A4; hsd-3; F12E12.11; gsto-3;	GO:0055114~oxidation-reduction process	45	543	8.28729	0.361085	0.820851
rme-2;	GO:0060070~canonical Wnt signaling pathway	1	13	7.69231	0.649567	0.94371
vang-1;	GO:0060071~Wnt signaling pathway, planar cell polarity pathway	1	2	50	0.201194	0.789935
glc-1;	GO:0060079~excitatory postsynaptic potential	1	35	2.85714	0.932646	1
abu-6; abu-7; abu-8; hlh-6; nas-7; abu-15; abu-14;	GO:0060465~pharynx development	7	37	18.9189	0.0367244	0.789935
spe-11;	GO:0060468~prevention of polyspermy	1	1	100	0.139081	0.789935
F22B8.7;	GO:0060625~regulation of protein deneddylation	1	7	14.2857	0.450697	0.820851
let-653;	GO:0061063~positive regulation of nematode larval development	1	13	7.69231	0.649567	0.94371
strm-1;	GO:0061065~regulation of dauer larval development	1	15	6.66667	0.698336	0.969574
pos-1; ccch-1; mex-6;	GO:0061158~3'-UTR-mediated mRNA destabilization	3	19	15.7895	0.20904	0.801043
nape-1;	GO:0070291~N-acylethanolamine metabolic process	1	2	50	0.201194	0.789935
nape-1;	GO:0070292~N-acylphosphatidylethanolamine metabolic process	1	2	50	0.201194	0.789935
R09D1.12;	GO:0070374~positive regulation of ERK1 and ERK2 cascade	1	34	2.94118	0.9274	1
ncam-1;	GO:0070593~dendrite self-avoidance	1	14	7.14286	0.674864	0.947976
cav-1;	GO:0070836~caveola assembly	1	2	50	0.201194	0.789935
cth-1;	GO:0071266~'de novo' L-methionine biosynthetic process	1	3	33.3333	0.258829	0.817461
gska-3; sma-5;	GO:0071310~cellular response to organic substance	2	17	11.7647	0.402838	0.820851
zipt-2.3;	GO:0071577~zinc ion transmembrane transport	1	16	6.25	0.720115	0.988352
pxn-2;	GO:0071711~basement membrane organization	1	4	25	0.312308	0.817461
twk-10;	GO:0071805~potassium ion transmembrane transport	1	93	1.07527	0.999136	1
endu-2;	GO:0090305~nucleic acid phosphodiester bond hydrolysis	1	58	1.72414	0.988012	1
nstp-8; nstp-3;	GO:0090481~pyrimidine nucleotide-sugar transmembrane transport	2	8	25	0.159294	0.789935
endu-2;	GO:0090502~RNA phosphodiester bond hydrolysis, endonucleolytic	1	30	3.33333	0.902003	1
eff-1;	GO:0090597~nematode male tail mating organ morphogenesis	1	7	14.2857	0.450697	0.820851
cyd-1;	GO:0090727~positive regulation of brood size	1	7	14.2857	0.450697	0.820851
pgp-1; pgp-6; pgp-14;	GO:0093002~response to nematicide	3	11	27.2727	0.0749822	0.789935
bus-8;	GO:0097502~mannosylation	1	10	10	0.561252	0.878561
mua-6;	GO:0098609~cell-cell adhesion	1	14	7.14286	0.674864	0.947976
ZK185.5;	GO:0098655~cation transmembrane transport	1	24	4.16667	0.846334	1
vglu-3;	GO:0098700~neurotransmitter loading into synaptic vesicle	1	4	25	0.312308	0.817461
pxn-2; gpx-3; skpo-1; trx-3;	GO:0098869~cellular oxidant detoxification	4	54	7.40741	0.610222	0.922829
cdc-25.2;	GO:0110032~positive regulation of G2/MI transition of meiotic cell cycle	1	4	25	0.312308	0.817461
zmp-2;	GO:1900036~positive regulation of cellular response to heat	1	2	50	0.201194	0.789935
cyd-1;	GO:1900087~positive regulation of G1/S transition of mitotic cell cycle	1	3	33.3333	0.258829	0.817461
sta-2;	GO:1900150~regulation of defense response to fungus	1	7	14.2857	0.450697	0.820851
lab-1;	GO:1900181~negative regulation of protein localization to nucleus	1	5	20	0.36193	0.820851
lab-1;	GO:1900182~positive regulation of protein localization to nucleus	1	10	10	0.561252	0.878561
sem-2;	GO:1901046~positive regulation of oviposition	1	29	3.44828	0.894373	1
gfat-2;	GO:1901135~carbohydrate derivative metabolic process	1	2	50	0.201194	0.789935
sta-2;	GO:1901244~positive regulation of transcription from RNA polymerase II promoter involved in defense response to fungus	1	9	11.1111	0.527122	0.867668
ent-3; slc-28.1;	GO:1901642~nucleoside transmembrane transport	2	9	22.2222	0.185824	0.789935
C10G11.8;	GO:1901800~positive regulation of proteasomal protein catabolic process	1	8	12.5	0.490339	0.858767
snf-10;	GO:1902093~positive regulation of flagellated sperm motility	1	2	50	0.201194	0.789935
sulp-5;	GO:1902358~sulfate transmembrane transport	1	9	11.1111	0.527122	0.867668
aat-7; aat-8;	GO:1902475~L-alpha-amino acid transmembrane transport	2	13	15.3846	0.295409	0.817461
glc-1; best-5; best-21; best-17; best-20;	GO:1902476~chloride transmembrane transport	5	79	6.32911	0.733505	0.992413
zmp-2;	GO:1902479~positive regulation of defense response to bacterium, incompatible interaction	1	1	100	0.139081	0.789935
hmit-1.3;	GO:1902600~proton transmembrane transport	1	36	2.77778	0.937513	1
mnm-2;	GO:1902669~positive regulation of axon guidance	1	1	100	0.139081	0.789935
cdc-25.2;	GO:1902751~positive regulation of cell cycle G2/M phase transition	1	4	25	0.312308	0.817461
cyd-1;	GO:1902806~regulation of cell cycle G1/S phase transition	1	4	25	0.312308	0.817461
F49D11.6;	GO:1902884~positive regulation of response to oxidative stress	1	30	3.33333	0.902003	1
egg-1; egg-2;	GO:1903078~positive regulation of protein localization to plasma membrane	2	3	66.6667	0.0449138	0.789935
let-653;	GO:1903133~negative regulation of tube lumen cavitation	1	1	100	0.139081	0.789935
vit-6; zmp-2;	GO:1903427~negative regulation of reactive oxygen species biosynthetic process	2	2	100	0.0282901	0.789935
bro-1; taf-7.1;	GO:1903508~positive regulation of nucleic acid-templated transcription	2	18	11.1111	0.428543	0.820851
T12E12.6;	GO:1903538~regulation of meiotic cell cycle process involved in oocyte maturation	1	4	25	0.312308	0.817461
meg-4;	GO:1903863~P granule assembly	1	10	10	0.561252	0.878561
meg-1;	GO:1903864~P granule disassembly	1	3	33.3333	0.258829	0.817461
zmp-2;	GO:1904000~positive regulation of eating behavior	1	3	33.3333	0.258829	0.817461
acox-1.2;	GO:1904070~ascaroside biosynthetic process	1	6	16.6667	0.407974	0.820851
vit-6; zmp-2;	GO:1904109~positive regulation of cholesterol import	2	2	100	0.0282901	0.789935
chs-1; egg-3; egg-1; egg-2; egg-5;	GO:1904778~positive regulation of protein localization to cell cortex	5	7	71.4286	0.00100045	0.0684596
cyd-1;	GO:1904787~positive regulation of asymmetric protein localization involved in cell fate determination	1	2	50	0.201194	0.789935
vit-6; zmp-2;	GO:1904807~negative regulation of protein oxidation	2	2	100	0.0282901	0.789935
let-653;	GO:1905278~positive regulation of epithelial tube formation	1	1	100	0.139081	0.789935
nphp-1;	GO:1905515~non-motile cilium assembly	1	37	2.7027	0.942029	1
let-4;	GO:1905710~positive regulation of membrane permeability	1	1	100	0.139081	0.789935
hlh-6;	GO:1905905~pharyngeal gland morphogenesis	1	8	12.5	0.490339	0.858767
kreg-1;	GO:1990169~stress response to copper ion	1	6	16.6667	0.407974	0.820851
cdr-4;	GO:1990170~stress response to cadmium ion	1	9	11.1111	0.527122	0.867668
ham-1;	GO:1990179~protein localization to actomyosin contractile ring	1	1	100	0.139081	0.789935
zmp-2;	GO:2000243~positive regulation of reproductive process	1	1	100	0.139081	0.789935
